# Supplementary material for: (E)-1-(2-Nitro­benzyl­idene)-2-phenyl­hydrazine
Source: Acta Crystallogr Sect E Struct Rep Online. 2010 Jul 7;66(Pt 8):o1955. doi: 10.1107/S1600536810025882 (PMC3007397; doi:10.1107/S1600536810025882)
Supplement: Supplementary file 2 [file e-66-o1955-Isup2.hkl]

#
# h,k,l, Fc-squared, Fo-squared, sigma(Fo-squared) and status flag
#
data_I
_shelx_title ' NT11 in Pbca'
_shelx_refln_list_code          4
_shelx_F_calc_maximum      203.01
_exptl_crystal_F_000      2016.00
_reflns_d_resolution_high  0.8332
 
loop_
 _symmetry_equiv_pos_as_xyz
 'x, y, z'
 '-x+1/2, -y, z+1/2'
 'x+1/2, -y+1/2, -z'
 '-x, y+1/2, -z+1/2'
 '-x, -y, -z'
 'x-1/2, y, -z-1/2'
 '-x-1/2, y-1/2, z'
 'x, -y-1/2, z-1/2'
 
_cell_length_a    19.4021
_cell_length_b    12.1065
_cell_length_c    20.0554
_cell_angle_alpha  90.000
_cell_angle_beta   90.000
_cell_angle_gamma  90.000
 
_shelx_F_squared_multiplier     1.000
 
loop_
 _refln_index_h
 _refln_index_k
 _refln_index_l
 _refln_F_squared_calc
 _refln_F_squared_meas
 _refln_F_squared_sigma
 _refln_observed_status
   4   0   0     4102.79     3956.69     97.51 o
   6   0   0     5301.53     5290.56    130.91 o
   8   0   0     9577.50     9166.54    224.21 o
  10   0   0        2.17        8.51     10.21 o
  12   0   0     6092.62     6027.04    218.76 o
  14   0   0      857.12      852.92     47.67 o
  16   0   0      587.03      670.76     45.54 o
  18   0   0      669.29      786.95     53.63 o
  20   0   0     1935.81     2265.09    106.40 o
  22   0   0       11.99       -2.98     21.71 o
   2   1   0      312.68      266.02      9.63 o
   4   1   0    38068.86    38000.46   1275.97 o
   6   1   0    29712.13    30948.78    601.70 o
   8   1   0     3820.92     3870.23     81.41 o
  10   1   0     3396.10     3328.19     72.64 o
  12   1   0        0.58       -9.49      7.81 o
  14   1   0      943.59      914.10     36.08 o
  16   1   0       30.64       52.99     13.45 o
  18   1   0       12.33       10.21     12.94 o
  20   1   0      298.95      301.09     27.37 o
  22   1   0      396.26      363.78     31.26 o
   0   2   0    12851.21    12750.99    188.20 o
   2   2   0     1112.88     1087.66     16.69 o
   4   2   0     5441.30     4877.14    121.89 o
   6   2   0     4678.54     4731.11    120.23 o
   8   2   0      304.95      308.40     21.92 o
  10   2   0      101.60      143.63     36.60 o
  12   2   0      451.65      456.31     36.39 o
  14   2   0      203.36      201.22     33.20 o
  16   2   0      153.02      158.14     17.69 o
  18   2   0       52.06       62.87     15.27 o
  20   2   0       86.23       92.71     18.33 o
  22   2   0        4.35       29.79     26.39 o
   2   3   0     1861.09     2055.10     30.53 o
   4   3   0     7323.30     7262.96    123.91 o
   6   3   0     2905.52     2775.37     75.54 o
   8   3   0       12.99       18.36      8.27 o
  10   3   0        7.70       29.79     15.75 o
  12   3   0      471.90      527.92     61.29 o
  14   3   0     3074.23     3185.36     90.77 o
  16   3   0       15.48       26.35     12.58 o
  18   3   0       46.71       53.29     15.01 o
  20   3   0      151.50      160.46     21.39 o
  22   3   0       27.35       18.73     27.24 o
   0   4   0       99.11      110.72      5.28 o
   2   4   0     1010.83     1046.82     29.67 o
   4   4   0       10.78       29.83      4.42 o
   6   4   0       60.18       76.75      4.82 o
   8   4   0     1163.23     1146.55     28.83 o
  10   4   0      395.12      445.61     34.47 o
  12   4   0        2.04        0.00     15.75 o
  14   4   0      871.18      763.61     33.42 o
  16   4   0      473.47      444.16     27.20 o
  18   4   0      159.88      182.61     23.83 o
  20   4   0       31.50       32.22     16.15 o
  22   4   0       13.68       11.07     26.39 o
   2   5   0        6.29        5.73      4.03 o
   4   5   0        6.88       25.33      6.41 o
   6   5   0        6.63       12.64      7.01 o
   8   5   0        6.73        7.70      4.52 o
  10   5   0        2.35        5.15      6.19 o
  12   5   0       18.29       20.43     18.73 o
  14   5   0        0.52       10.83     13.19 o
  16   5   0        1.61       -0.67     22.98 o
  18   5   0       16.10       27.36     14.52 o
  20   5   0       31.00       72.78     27.66 o
   0   6   0    20677.14    23200.12    534.84 o
   2   6   0     2756.75     3018.89    127.55 o
   4   6   0     3934.91     3828.78     70.83 o
   6   6   0       17.78       20.43      8.28 o
   8   6   0      499.76      517.82     24.69 o
  10   6   0       53.48       71.34      8.77 o
  12   6   0        5.20       24.30     11.65 o
  14   6   0       76.70       96.45     20.00 o
  16   6   0      120.69      108.09     14.23 o
  18   6   0      104.30      160.86     21.07 o
  20   6   0       13.21       16.60     26.81 o
   2   7   0      101.41      106.35      7.86 o
   4   7   0     1086.25     1240.27     34.03 o
   6   7   0     1020.77      945.13     35.24 o
   8   7   0        8.32        2.33      9.99 o
  10   7   0      440.03      501.24     26.07 o
  12   7   0      106.53      148.22     18.09 o
  14   7   0       42.81       27.29     15.23 o
  16   7   0        0.26        9.40     15.24 o
  18   7   0      136.41      149.56     22.38 o
  20   7   0      274.22      328.56     54.90 o
   0   8   0      155.91      169.39     22.13 o
   2   8   0        0.12       -1.98      4.50 o
   4   8   0        7.81        3.57      7.58 o
   6   8   0      431.49      424.16     25.56 o
   8   8   0       78.62       90.80     15.04 o
  10   8   0      519.07      536.98     30.98 o
  12   8   0        2.91       15.74     15.43 o
  14   8   0        0.51        5.75     16.54 o
  16   8   0        0.98        8.45     25.11 o
  18   8   0       60.27       24.22     18.17 o
   2   9   0       28.97       14.92      6.11 o
   4   9   0      246.34      223.29     23.44 o
   6   9   0      823.93      782.40     34.96 o
   8   9   0      289.28      257.58     23.32 o
  10   9   0      672.84      747.81     37.51 o
  12   9   0      596.65      686.45     55.54 o
  14   9   0      749.02      915.86     45.30 o
  16   9   0       72.38       83.96     21.49 o
  18   9   0       89.23      115.64     53.20 o
   0  10   0      286.70      203.02     27.24 o
   2  10   0      124.79       70.90     14.29 o
   4  10   0      355.55      287.87     19.95 o
   6  10   0      590.67      558.70     33.02 o
   8  10   0     1645.76     1536.63     56.48 o
  10  10   0      531.68      528.88     33.13 o
  12  10   0       28.59       52.33     24.26 o
  14  10   0      136.68      145.92     23.07 o
  16  10   0       10.15        0.15     48.31 o
   2  11   0      551.97      468.51     32.98 o
   4  11   0        0.04      -13.94     12.63 o
   6  11   0       74.93      119.39     21.28 o
   8  11   0       68.98       91.37     18.66 o
  10  11   0      103.41       68.61     41.71 o
  12  11   0        3.46        7.26     17.66 o
  14  11   0       31.20       20.12     18.17 o
   0  12   0        4.95        9.36     19.58 o
   2  12   0       21.78        6.39     14.60 o
   4  12   0        0.52      -14.96     13.03 o
   6  12   0        2.20      -23.62     15.75 o
   8  12   0        4.51        4.72     14.90 o
  10  12   0       11.93       28.47     17.38 o
  12  12   0        7.81        0.20     16.96 o
   2  13   0       68.60       62.69     17.75 o
   4  13   0       26.92       20.24     15.94 o
   6  13   0       62.86       62.56     25.54 o
   8  13   0       99.54       70.65     27.24 o
  10  13   0      139.23      156.42     25.32 o
   0  14   0       13.61       17.88     22.98 o
   2  14   0       58.76       13.75     17.00 o
   4  14   0        0.92      -10.10     20.64 o
   6  14   0       61.81      147.69     32.77 o
   1   1   1     3084.80     2719.60     41.42 o
   2   1   1      302.42      326.89      6.19 o
   3   1   1     5706.06     5552.69     76.66 o
   4   1   1    15960.77    15752.07    198.56 o
   5   1   1    41211.98    41478.08    791.05 o
   6   1   1     1316.16     1316.45     21.63 o
   7   1   1     1611.08     1599.64     26.13 o
   8   1   1     6618.40     6793.37     97.41 o
   9   1   1      232.46      234.19      8.67 o
  10   1   1     1160.88     1066.82     20.45 o
  11   1   1        5.93       10.66      4.92 o
  12   1   1      410.57      390.24     16.96 o
  13   1   1      681.95      656.03     20.22 o
  14   1   1      156.23      159.75     11.72 o
  15   1   1      313.82      328.41     16.18 o
  16   1   1        5.71        7.18      7.79 o
  17   1   1       33.07       36.73      9.95 o
  18   1   1       18.65        8.00      9.33 o
  19   1   1       76.98      100.00     12.77 o
  20   1   1      116.68      119.14     14.23 o
  21   1   1        4.27       10.45     11.11 o
  22   1   1       55.21       75.41     20.38 o
  23   1   1      123.95      156.17     20.12 o
   0   2   1    10401.18    10279.69    119.59 o
   1   2   1    14945.23    14119.14    112.80 o
   2   2   1    15909.63    15423.37    153.53 o
   3   2   1     3685.27     3577.60     45.50 o
   4   2   1    17821.15    16957.56    254.40 o
   5   2   1      423.93      477.07     11.43 o
   6   2   1     5389.26     5341.59     83.91 o
   7   2   1     1984.11     1998.86     35.09 o
   8   2   1      324.48      346.85     11.40 o
   9   2   1     4325.10     4447.62     66.55 o
  10   2   1       36.47       43.37      5.93 o
  11   2   1      107.06      126.44     15.11 o
  12   2   1       81.70       89.24     10.32 o
  13   2   1        2.70       -9.15      6.10 o
  14   2   1      162.17      170.68     12.12 o
  15   2   1      439.86      479.62     19.73 o
  16   2   1      393.41      414.64     18.78 o
  17   2   1      195.90      206.78     14.63 o
  18   2   1       51.83       51.36     13.72 o
  19   2   1        4.05       12.14     11.06 o
  20   2   1        4.92       -3.03     10.09 o
  21   2   1       14.08       15.06     12.42 o
  22   2   1        5.21       -9.09     13.51 o
  23   2   1        7.37       -7.92     18.29 o
   1   3   1       19.07       16.71      1.29 o
   2   3   1     3146.23     3074.02     28.74 o
   3   3   1     2152.52     2059.37     22.60 o
   4   3   1      298.60      278.54      6.19 o
   5   3   1      107.71      125.22      5.72 o
   6   3   1        0.66        0.77      2.95 o
   7   3   1     1029.06      991.83     20.58 o
   8   3   1        4.18        5.62      4.84 o
   9   3   1        0.02        0.67      8.41 o
  10   3   1     1672.24     1706.47     50.41 o
  11   3   1     1377.95     1447.91     38.50 o
  12   3   1     2090.07     2174.10     45.68 o
  13   3   1     2246.54     2390.41     49.98 o
  14   3   1      914.80      975.56     27.02 o
  15   3   1      225.06      208.57     13.66 o
  16   3   1        6.66       10.21      8.40 o
  17   3   1      197.77      216.32     15.70 o
  18   3   1        9.75       16.41      9.09 o
  19   3   1       18.87       10.05      9.95 o
  20   3   1        0.01      -10.90      9.58 o
  21   3   1        0.91        4.55     13.38 o
  22   3   1        0.11       -6.83     20.22 o
   0   4   1     6015.17     5853.57     70.76 o
   1   4   1      315.20      260.35      4.01 o
   2   4   1      407.53      394.58      5.59 o
   3   4   1     1151.50     1118.59     12.23 o
   4   4   1       87.42      115.62      5.52 o
   5   4   1       99.34       91.08      4.70 o
   6   4   1       46.36       45.50      3.56 o
   7   4   1       48.92       53.52      4.09 o
   8   4   1     3078.85     3185.94     59.19 o
   9   4   1       86.23      103.23      8.22 o
  10   4   1       30.54       31.94     11.73 o
  11   4   1        2.11        2.66     10.64 o
  12   4   1      310.39      314.70     17.58 o
  13   4   1       16.59        3.91      9.44 o
  14   4   1        0.49       -1.86      7.15 o
  15   4   1        5.75       -7.61      8.55 o
  16   4   1        4.09        0.97      8.03 o
  17   4   1       10.75        2.63      8.55 o
  18   4   1      335.32      346.88     18.80 o
  19   4   1        0.84       -4.07      9.17 o
  20   4   1       11.11       12.84     12.81 o
  21   4   1       29.57       27.80     19.15 o
  22   4   1        0.01      -22.71     15.14 o
   1   5   1     1671.75     1750.27     19.58 o
   2   5   1     3849.34     4020.95     41.46 o
   3   5   1      323.29      329.14      6.61 o
   4   5   1     3402.96     3579.29     45.82 o
   5   5   1      385.31      384.21     13.03 o
   6   5   1      995.91      938.83     22.34 o
   7   5   1      249.24      267.94     12.71 o
   8   5   1       15.15       15.81      4.06 o
   9   5   1        6.51        5.36      5.21 o
  10   5   1       57.47       51.03      5.97 o
  11   5   1       55.41       66.13     10.70 o
  12   5   1        0.75       -2.55     11.07 o
  13   5   1       15.15       21.55     13.50 o
  14   5   1       36.38       37.89     10.56 o
  15   5   1        1.53       21.03      8.17 o
  16   5   1        8.17       -7.19      8.19 o
  17   5   1        2.12      -12.38      8.25 o
  18   5   1       77.47      105.27     12.60 o
  19   5   1        4.59        2.79     17.30 o
  20   5   1        6.40      -10.22     15.48 o
  21   5   1        5.60       22.99     19.23 o
   0   6   1    21582.53    23756.16    320.56 o
   1   6   1       50.44       70.37      7.39 o
   2   6   1       30.19       39.79      6.65 o
   3   6   1       25.31       33.39      6.78 o
   4   6   1      831.59      861.32     19.32 o
   5   6   1      295.70      298.39     10.48 o
   6   6   1        0.01        2.78      4.73 o
   7   6   1      748.27      726.49     20.16 o
   8   6   1      270.54      245.59     19.36 o
   9   6   1      317.10      319.12     13.59 o
  10   6   1       73.31       75.52      5.53 o
  11   6   1       34.01       31.15      5.21 o
  12   6   1       39.04       53.57      9.07 o
  13   6   1       23.46       17.20      8.20 o
  14   6   1        9.55        4.86     10.76 o
  15   6   1        2.83       -0.04      7.44 o
  16   6   1        8.44       -6.53      7.00 o
  17   6   1        6.01        1.44      8.16 o
  18   6   1       29.72       28.49     13.28 o
  19   6   1       14.14        4.03     12.97 o
  20   6   1       69.12      127.91     29.79 o
  21   6   1        1.80      -10.63     18.63 o
   1   7   1      572.31      575.37     12.00 o
   2   7   1        6.31       12.92      3.90 o
   3   7   1     1195.79     1168.73     22.83 o
   4   7   1      198.76      219.07     11.58 o
   5   7   1     1243.33     1285.63     26.18 o
   6   7   1     1312.67     1321.56     31.30 o
   7   7   1       95.98       81.22     16.16 o
   8   7   1       81.05       99.34      9.83 o
   9   7   1      883.65      854.64     24.50 o
  10   7   1      195.61      178.35     12.62 o
  11   7   1      448.71      478.30     36.24 o
  12   7   1      279.06      283.22     16.22 o
  13   7   1      269.93      234.68     15.81 o
  14   7   1      356.51      348.86     18.80 o
  15   7   1      365.46      379.36     20.02 o
  16   7   1      146.73      183.53     19.31 o
  17   7   1       22.57       50.60     14.39 o
  18   7   1      142.58      141.66     13.80 o
  19   7   1       31.98       36.44     12.91 o
  20   7   1       17.85       23.99     17.14 o
   0   8   1      317.59      329.64     26.39 o
   1   8   1       11.44       22.57      4.42 o
   2   8   1      369.89      368.25     11.16 o
   3   8   1        0.96        0.88      5.58 o
   4   8   1       21.41       33.09      6.48 o
   5   8   1      254.28      245.84     11.48 o
   6   8   1     2044.31     2063.66     40.14 o
   7   8   1       34.98       43.30      9.21 o
   8   8   1      373.41      401.04     21.69 o
   9   8   1      270.71      272.59     16.01 o
  10   8   1       90.62      118.46     12.70 o
  11   8   1      628.06      637.52     26.72 o
  12   8   1       47.90       72.83     27.83 o
  13   8   1        8.70       38.22     12.10 o
  14   8   1      766.84      788.63     32.37 o
  15   8   1       43.66       68.70     13.68 o
  16   8   1        0.03       33.41     13.02 o
  17   8   1      130.34      151.52     16.06 o
  18   8   1       42.48       56.46     13.97 o
  19   8   1        3.18       -1.95     12.48 o
   1   9   1      168.19      179.81      9.65 o
   2   9   1       13.09        9.70      4.72 o
   3   9   1      150.94      131.32      9.99 o
   4   9   1      111.26      102.93      8.86 o
   5   9   1        5.11       -0.34      6.57 o
   6   9   1      392.07      356.41     16.13 o
   7   9   1      378.16      404.94     19.99 o
   8   9   1      146.18      140.68     14.56 o
   9   9   1      218.46      287.42     18.00 o
  10   9   1       38.77       91.32     21.13 o
  11   9   1      674.15      655.70     25.79 o
  12   9   1       22.39       61.32     13.37 o
  13   9   1     1706.42     1705.57     43.80 o
  14   9   1      667.36      766.01     41.10 o
  15   9   1      376.73      491.27     25.21 o
  16   9   1        2.07       37.74     13.41 o
  17   9   1       61.44       66.44     14.67 o
  18   9   1       16.46       17.95     13.36 o
   0  10   1       40.02       71.38     14.14 o
   1  10   1        8.15       -0.05      7.23 o
   2  10   1       29.69       26.01      8.15 o
   3  10   1        6.87       -6.54      6.64 o
   4  10   1        1.25      -13.09      8.72 o
   5  10   1      214.05      190.35     13.18 o
   6  10   1      211.70      177.34     13.33 o
   7  10   1      795.48      745.18     26.13 o
   8  10   1       29.90       43.13     11.71 o
   9  10   1      457.24      434.88     29.24 o
  10  10   1       22.96        6.55     10.70 o
  11  10   1        8.53       18.76     11.38 o
  12  10   1       28.87       29.12     17.32 o
  13  10   1      114.54      146.09     15.75 o
  14  10   1       82.85       61.36     13.79 o
  15  10   1       25.82       53.52     13.94 o
  16  10   1       34.87       22.23     19.47 o
   1  11   1       82.19       49.11     10.63 o
   2  11   1       90.89       71.91     11.16 o
   3  11   1      192.01      178.27     14.76 o
   4  11   1       16.64        9.81     10.04 o
   5  11   1      222.91      214.30     14.63 o
   6  11   1       27.58       11.42     10.33 o
   7  11   1        2.21       -0.08     10.32 o
   8  11   1      156.14      129.03     14.59 o
   9  11   1       15.40       16.86     11.16 o
  10  11   1        0.13       19.07     13.45 o
  11  11   1      100.41      102.56     14.47 o
  12  11   1       22.55       29.89     12.48 o
  13  11   1        0.16        5.19     11.97 o
  14  11   1        8.31      -15.29     11.47 o
  15  11   1        1.04      -12.02     11.75 o
   0  12   1      167.17      122.82     20.01 o
   1  12   1       82.16       69.55     12.45 o
   2  12   1      127.65       87.27     12.70 o
   3  12   1       25.29       39.36     11.37 o
   4  12   1        0.03        7.97     10.42 o
   5  12   1        5.87       -0.75     10.00 o
   6  12   1       21.24       24.57     10.99 o
   7  12   1       10.85       17.97     12.72 o
   8  12   1        0.06       -0.24     11.72 o
   9  12   1        3.11        7.78     11.30 o
  10  12   1       28.23       27.16     12.45 o
  11  12   1        2.45        7.60     12.16 o
  12  12   1       32.68       23.68     12.69 o
  13  12   1        2.73       -2.36     12.36 o
   1  13   1       69.57       60.05     12.59 o
   2  13   1        1.53        3.23     10.20 o
   3  13   1        2.35       -5.21     12.19 o
   4  13   1       23.12        9.03     10.89 o
   5  13   1       32.54       12.87     10.87 o
   6  13   1        1.94       23.41     15.35 o
   7  13   1        0.15       -3.14     14.84 o
   8  13   1        6.94       18.18     18.03 o
   9  13   1        0.68       11.01     13.99 o
  10  13   1        0.82        7.27     14.21 o
   0  14   1        4.97        7.06     15.75 o
   1  14   1        3.10        7.29     11.47 o
   2  14   1       39.91       25.14     11.74 o
   3  14   1        0.04        9.24     11.42 o
   4  14   1        3.90        1.39     10.97 o
   5  14   1        3.91       14.05     24.28 o
   6  14   1       18.07       23.93     17.02 o
   1   0   2       36.26       35.46      2.85 o
   3   0   2       15.71       -0.84      2.30 o
   4   0   2     1673.88     1614.15     26.48 o
   5   0   2      456.68      400.10     19.28 o
   6   0   2      699.13      646.21     26.25 o
   7   0   2      640.34      558.64     16.31 o
   8   0   2     1185.30     1126.35     27.95 o
   9   0   2      181.25      191.16     10.69 o
  10   0   2      274.12      258.13     12.80 o
  11   0   2       35.21       39.59      7.52 o
  12   0   2        0.79        2.34      6.67 o
  13   0   2        7.37       -3.13      8.48 o
  14   0   2      294.73      324.14     51.92 o
  15   0   2       62.50       92.88     14.58 o
  16   0   2       31.21       41.31     29.15 o
  17   0   2       54.09       80.90     15.32 o
  18   0   2      346.91      414.86     28.68 o
  19   0   2        3.03       28.58     15.09 o
  20   0   2      134.80      149.95     21.21 o
  21   0   2        3.72        2.58     15.14 o
  22   0   2      312.23      322.10     29.75 o
  23   0   2        0.08      -19.58     22.98 o
   1   1   2       87.98       91.98      2.50 o
   2   1   2    10337.57     9960.82    109.65 o
   3   1   2     3005.00     3034.60     37.11 o
   4   1   2      796.18      780.09     20.44 o
   5   1   2     3356.89     3141.20     39.23 o
   6   1   2    20480.72    20319.38    278.45 o
   7   1   2      165.20      201.04     19.60 o
   8   1   2     1046.68     1014.44     18.75 o
   9   1   2      409.69      413.82     18.68 o
  10   1   2      339.88      295.34     11.10 o
  11   1   2      250.30      273.83     11.31 o
  12   1   2      137.06      139.30      8.90 o
  13   1   2       60.11       56.11      8.11 o
  14   1   2       87.84       76.86      8.97 o
  15   1   2       20.25       10.14      7.55 o
  16   1   2        3.68        4.44      8.91 o
  17   1   2       28.49       25.66      9.44 o
  18   1   2      164.80      209.07     15.15 o
  19   1   2       49.63       53.40     11.47 o
  20   1   2       78.61      114.44     13.64 o
  21   1   2       53.19       67.36     15.30 o
  22   1   2       17.26       28.07     15.14 o
  23   1   2        4.91       18.51     33.84 o
   0   2   2    25520.09    23028.43    379.35 o
   1   2   2     8602.78     8367.94     69.42 o
   2   2   2       35.95       55.04      1.93 o
   3   2   2     3542.28     3516.73     34.81 o
   4   2   2    10534.76     9756.23    115.40 o
   5   2   2     4943.98     4795.96     68.07 o
   6   2   2     6202.92     6278.11     97.88 o
   7   2   2     8871.78     9175.17    128.71 o
   8   2   2     2738.94     2603.77     44.78 o
   9   2   2     5564.56     5581.40    100.18 o
  10   2   2     1591.19     1623.54     31.10 o
  11   2   2     2575.62     2568.27     51.24 o
  12   2   2     1156.09     1156.79     28.31 o
  13   2   2      201.77      181.10     19.47 o
  14   2   2      240.86      244.10     13.75 o
  15   2   2       21.00       14.94      7.48 o
  16   2   2       20.01       35.14      8.97 o
  17   2   2       15.42       16.65      8.83 o
  18   2   2      206.90      210.10     15.30 o
  19   2   2        8.10       25.01     10.44 o
  20   2   2        0.46       -3.10     10.20 o
  21   2   2        8.32        3.49     13.46 o
  22   2   2      144.36      140.14     19.17 o
   1   3   2       72.53       60.71      2.05 o
   2   3   2      882.49      844.25      8.49 o
   3   3   2      174.85      189.55      3.74 o
   4   3   2        0.21        1.20      1.82 o
   5   3   2        2.47        5.96      2.41 o
   6   3   2      700.97      657.35     13.35 o
   7   3   2       12.81       17.22      4.54 o
   8   3   2      138.42      155.96      9.20 o
   9   3   2       51.99       58.52      7.66 o
  10   3   2     2682.31     2724.29     61.82 o
  11   3   2      107.11      119.42     10.96 o
  12   3   2      185.29      201.36     18.37 o
  13   3   2       29.72       35.21     11.18 o
  14   3   2      423.96      420.45     17.79 o
  15   3   2       67.24       62.06      9.29 o
  16   3   2        0.09        8.37      7.97 o
  17   3   2        4.06        5.08      8.40 o
  18   3   2       31.31       29.35      9.66 o
  19   3   2        3.40      -13.50      9.00 o
  20   3   2       14.39       29.96     13.68 o
  21   3   2        1.15        2.96     13.13 o
  22   3   2        0.17        2.44     14.13 o
   0   4   2     4993.47     4744.91     54.51 o
   1   4   2      925.61      933.47      9.47 o
   2   4   2       93.09       87.49      3.77 o
   3   4   2     1020.17     1035.64     11.58 o
   4   4   2       64.08       71.22      3.28 o
   5   4   2       79.41       70.52      3.86 o
   6   4   2       23.32       24.25      3.09 o
   7   4   2      439.00      436.17     10.28 o
   8   4   2      973.95     1107.22     21.74 o
   9   4   2      306.54      316.90     26.97 o
  10   4   2       27.76       12.47      8.15 o
  11   4   2      232.24      236.93     20.76 o
  12   4   2        6.68        9.92      7.52 o
  13   4   2      245.77      261.26     21.48 o
  14   4   2       11.05       10.28      8.23 o
  15   4   2        5.22        5.29      7.86 o
  16   4   2       40.69       50.03      9.67 o
  17   4   2      161.42      175.55     16.46 o
  18   4   2        3.87       11.56      9.58 o
  19   4   2       13.55        7.84     16.19 o
  20   4   2       19.54        5.83     13.29 o
  21   4   2        3.46       -9.37     13.27 o
  22   4   2        2.13        1.55     18.09 o
   1   5   2      762.57      761.14     10.05 o
   2   5   2     1204.61     1301.55     17.18 o
   3   5   2     6340.54     6063.06     63.55 o
   4   5   2     1299.91     1326.15     19.18 o
   5   5   2     3318.57     3325.30     50.06 o
   6   5   2      139.20      124.23      7.27 o
   7   5   2      632.09      580.62     17.02 o
   8   5   2      219.78      228.19      8.92 o
   9   5   2      186.93      231.99     11.96 o
  10   5   2       91.83       93.09      6.97 o
  11   5   2     1287.63     1360.96     37.27 o
  12   5   2      162.04      149.32     19.09 o
  13   5   2       75.75       86.60     14.09 o
  14   5   2       26.13       16.08     10.51 o
  15   5   2      551.27      591.98     21.64 o
  16   5   2        0.06       -1.83      8.16 o
  17   5   2       37.01       41.60     10.07 o
  18   5   2       40.54       53.83     14.30 o
  19   5   2        4.79        4.09     12.55 o
  20   5   2       24.80       15.25     13.65 o
  21   5   2        2.46       18.45     18.63 o
   0   6   2     4995.12     5478.97     97.72 o
   1   6   2     1545.60     1653.78     22.36 o
   2   6   2        1.36       17.92      3.65 o
   3   6   2     2580.63     2635.37     35.42 o
   4   6   2     1927.77     1959.37     27.57 o
   5   6   2      775.54      833.82     15.35 o
   6   6   2      205.94      181.59      8.22 o
   7   6   2      463.25      396.50     12.96 o
   8   6   2      324.92      299.38     13.75 o
   9   6   2      141.37      133.17     10.98 o
  10   6   2        1.63       -2.50      4.32 o
  11   6   2        0.42        7.36      5.24 o
  12   6   2       63.72       52.60      9.03 o
  13   6   2      106.99      103.70     11.07 o
  14   6   2        6.70        5.60      9.40 o
  15   6   2      100.16      107.40     11.89 o
  16   6   2        6.64      -11.22      8.39 o
  17   6   2        0.07        1.69      9.33 o
  18   6   2        2.86       12.75     10.29 o
  19   6   2        9.36       12.83     11.12 o
  20   6   2        6.69       15.00     18.78 o
  21   6   2       28.26       55.60     22.42 o
   1   7   2      180.02      195.24      7.37 o
   2   7   2       51.32       58.21      5.26 o
   3   7   2      249.02      273.13     16.01 o
   4   7   2       78.51       93.22      7.40 o
   5   7   2        5.84        1.81      4.84 o
   6   7   2      175.02      162.34      9.96 o
   7   7   2        7.93       10.55      5.90 o
   8   7   2      569.50      565.49     16.96 o
   9   7   2        1.54        1.29      5.97 o
  10   7   2       89.67       96.79      8.28 o
  11   7   2      155.38      141.43     12.21 o
  12   7   2       50.97       53.01     10.19 o
  13   7   2      194.53      217.53     21.44 o
  14   7   2        4.65       17.37      9.93 o
  15   7   2        6.49      -15.48     10.32 o
  16   7   2       85.25       85.20     12.99 o
  17   7   2       24.07       30.01     12.08 o
  18   7   2        1.98        0.34      9.91 o
  19   7   2       29.52       32.57     12.84 o
  20   7   2        3.27       -6.72     11.88 o
   0   8   2     1172.57     1179.91     33.20 o
   1   8   2       76.32       91.43      6.64 o
   2   8   2       21.16        9.87      7.47 o
   3   8   2      711.95      677.98     20.39 o
   4   8   2      100.09      113.75      9.20 o
   5   8   2      244.93      258.10     13.23 o
   6   8   2      323.51      316.54     14.08 o
   7   8   2        8.06        3.90      7.60 o
   8   8   2     1600.27     1523.63     36.78 o
   9   8   2     1389.28     1387.30     34.89 o
  10   8   2       24.95       44.90     10.67 o
  11   8   2        1.35       -7.13     11.27 o
  12   8   2     4039.12     4014.34     80.20 o
  13   8   2       23.56       35.52     12.50 o
  14   8   2      319.35      329.62     19.93 o
  15   8   2       33.46       34.44     12.32 o
  16   8   2      548.69      581.44     26.22 o
  17   8   2      271.85      275.48     19.65 o
  18   8   2       30.99       32.88     12.96 o
  19   8   2      128.58      142.65     25.64 o
   1   9   2       11.49       11.67      6.00 o
   2   9   2      259.43      277.98     10.53 o
   3   9   2       29.74       37.70      7.32 o
   4   9   2       14.03        4.21      6.32 o
   5   9   2       77.99       78.95     12.07 o
   6   9   2      543.39      533.50     19.01 o
   7   9   2       16.84       30.56     10.47 o
   8   9   2      853.60      846.08     27.40 o
   9   9   2     1059.03     1018.96     31.30 o
  10   9   2     2709.55     2616.15     61.35 o
  11   9   2        1.21       55.54     12.37 o
  12   9   2       97.52      135.86     15.28 o
  13   9   2     1013.63     1048.53     32.73 o
  14   9   2      332.03      342.31     21.10 o
  15   9   2        0.63       11.36     12.31 o
  16   9   2      130.81      119.00     15.78 o
  17   9   2       29.95       54.63     16.16 o
  18   9   2        2.06        9.46     12.98 o
   0  10   2        0.35      -12.44     13.83 o
   1  10   2        2.33        3.57      7.32 o
   2  10   2        0.02       -9.74      6.50 o
   3  10   2        3.51       -9.39      6.26 o
   4  10   2        1.45       -8.85     11.16 o
   5  10   2        1.25        7.64      8.77 o
   6  10   2        0.55       -1.99      9.33 o
   7  10   2        1.73       -3.76     11.67 o
   8  10   2        8.75        6.28      9.94 o
   9  10   2       26.52       21.80     11.04 o
  10  10   2        8.35        8.12     13.38 o
  11  10   2        0.26       11.70     12.04 o
  12  10   2        1.87       -6.87     10.40 o
  13  10   2        0.30        0.30     12.78 o
  14  10   2       76.58       67.66     16.09 o
  15  10   2        8.82        6.10     12.46 o
  16  10   2        1.75       -0.46     12.55 o
   1  11   2       45.79       66.96     11.11 o
   2  11   2       93.51       84.33     11.74 o
   3  11   2      134.62      148.99     13.88 o
   4  11   2      263.74      225.49     14.67 o
   5  11   2      181.27      150.25     12.84 o
   6  11   2        7.97       14.02     10.26 o
   7  11   2        0.20       -1.90     10.74 o
   8  11   2       64.60       49.83     13.90 o
   9  11   2      107.65      100.72     13.76 o
  10  11   2       10.03        9.67     11.05 o
  11  11   2        6.87       21.56     11.34 o
  12  11   2       49.98       44.47     12.70 o
  13  11   2        7.15      -11.28     11.16 o
  14  11   2        0.00       13.60     12.26 o
  15  11   2        2.01       -1.46     11.91 o
   0  12   2     1317.63      996.36     43.63 o
   1  12   2        4.10        8.54     10.54 o
   2  12   2        0.68        0.91      9.98 o
   3  12   2       48.72       43.97     11.52 o
   4  12   2      589.18      504.13     23.70 o
   5  12   2      216.22      197.48     17.26 o
   6  12   2        9.81        9.90     10.12 o
   7  12   2       16.13        3.46     18.14 o
   8  12   2       36.02       30.44     13.36 o
   9  12   2       47.62       69.15     22.52 o
  10  12   2        0.03      -16.57     11.42 o
  11  12   2       63.14       57.73     14.04 o
  12  12   2        4.38        0.90     11.83 o
   1  13   2        2.97        9.18     10.45 o
   2  13   2        0.19       -1.15     14.71 o
   3  13   2       26.28       12.05     10.79 o
   4  13   2        3.66       -2.52      9.69 o
   5  13   2        0.00       10.81     12.47 o
   6  13   2       31.35        2.23     24.75 o
   7  13   2       15.03      -16.45     17.12 o
   8  13   2        1.29       -1.10     12.35 o
   9  13   2        0.00        3.33     13.51 o
  10  13   2        4.08        8.10     14.02 o
   0  14   2        6.99        1.15     16.10 o
   1  14   2        2.87       10.98     11.32 o
   2  14   2        0.07       -5.95     10.71 o
   3  14   2        0.03        1.33     11.18 o
   4  14   2        4.36       -3.95     12.07 o
   5  14   2        1.98        0.27     23.51 o
   1   1   3    19386.90    18373.96    269.98 o
   2   1   3     1697.38     1642.83     21.77 o
   3   1   3     9564.97     9643.91    121.07 o
   4   1   3    25152.85    24856.67    310.25 o
   5   1   3     3639.06     3731.98     63.26 o
   6   1   3    12770.51    12871.25    163.92 o
   7   1   3     4414.33     4313.35     62.61 o
   8   1   3      136.50      129.07      6.71 o
   9   1   3      757.86      717.33     16.56 o
  10   1   3     8138.34     8385.15    131.69 o
  11   1   3       63.81       90.20      7.31 o
  12   1   3      897.60      862.65     20.38 o
  13   1   3       87.56       94.00      9.03 o
  14   1   3       73.16       75.51      8.72 o
  15   1   3       33.88       36.64      8.49 o
  16   1   3      150.63      156.63     12.48 o
  17   1   3        8.36       11.14      8.91 o
  18   1   3      333.90      375.77     19.44 o
  19   1   3      329.11      366.96     19.84 o
  20   1   3       35.10       46.67     11.77 o
  21   1   3        7.08      -13.07     12.41 o
  22   1   3       14.73       15.36     14.86 o
  23   1   3       57.72       59.78     20.88 o
   0   2   3    10586.09    10244.33    128.16 o
   1   2   3     4880.72     4605.17     43.09 o
   2   2   3    27341.59    26403.71    328.44 o
   3   2   3     6122.41     6338.30     64.45 o
   4   2   3    13483.13    13622.60    160.36 o
   5   2   3     1350.41     1330.28     18.69 o
   6   2   3       65.75       82.78      7.42 o
   7   2   3     6797.85     6786.56    106.62 o
   8   2   3     2988.87     2923.12     54.92 o
   9   2   3      172.38      153.03      9.41 o
  10   2   3       97.36      122.98     13.15 o
  11   2   3      477.93      529.29     19.66 o
  12   2   3     1543.99     1580.25     35.23 o
  13   2   3       20.65       32.43      7.19 o
  14   2   3      136.16      113.18     10.10 o
  15   2   3        2.08       -7.99      7.74 o
  16   2   3      154.27      182.14     13.23 o
  17   2   3       15.12        5.33      8.32 o
  18   2   3        0.17        3.78      8.71 o
  19   2   3      368.33      389.58     20.26 o
  20   2   3       12.71       -1.68     11.96 o
  21   2   3        0.00       -6.07     13.36 o
  22   2   3        9.15      -12.99     13.76 o
   1   3   3      426.98      372.93      5.02 o
   2   3   3      379.34      352.41      5.15 o
   3   3   3      766.63      718.16      9.40 o
   4   3   3      208.38      187.35      6.16 o
   5   3   3        1.68        3.06      1.86 o
   6   3   3        0.03        1.26      2.66 o
   7   3   3      820.28      784.43     16.96 o
   8   3   3     1223.48     1380.05     29.85 o
   9   3   3     5040.28     5455.06    113.69 o
  10   3   3     5872.86     6291.63    177.43 o
  11   3   3      883.00      844.61     25.72 o
  12   3   3       43.53       65.97      8.93 o
  13   3   3      331.94      379.41     15.80 o
  14   3   3       50.39       45.30      8.34 o
  15   3   3      450.15      440.29     18.43 o
  16   3   3      354.66      333.35     17.02 o
  17   3   3      228.03      220.84     14.74 o
  18   3   3       31.37       20.92     11.72 o
  19   3   3      120.85      131.81     16.98 o
  20   3   3       11.19       11.91     13.03 o
  21   3   3       16.53       17.12     13.80 o
  22   3   3        9.49       -4.62     22.36 o
   0   4   3      476.18      416.29      7.94 o
   1   4   3     2636.61     2664.25     24.87 o
   2   4   3     3056.53     2960.76     27.43 o
   3   4   3       42.71       54.04      2.65 o
   4   4   3      424.46      383.81      6.35 o
   5   4   3       93.55      106.02      4.44 o
   6   4   3       36.59       46.24      4.02 o
   7   4   3      297.39      337.19      9.07 o
   8   4   3      244.63      226.26      8.81 o
   9   4   3      479.23      467.58     21.33 o
  10   4   3       38.48       56.05     10.16 o
  11   4   3      190.80      222.65     14.37 o
  12   4   3      461.97      435.62     18.50 o
  13   4   3       31.29       22.98      7.90 o
  14   4   3      719.29      691.77     22.18 o
  15   4   3        2.49        1.88      7.52 o
  16   4   3        2.24        0.54      7.85 o
  17   4   3       94.79      116.82     12.00 o
  18   4   3        0.78        1.89     10.76 o
  19   4   3       60.99       45.35     16.10 o
  20   4   3        0.39       -3.71     13.31 o
  21   4   3        0.64        6.59     17.30 o
  22   4   3        0.02        9.09     13.97 o
   1   5   3     2118.83     2194.95     25.23 o
   2   5   3       56.07       64.89      3.43 o
   3   5   3      220.96      280.37      9.23 o
   4   5   3       99.44       85.24      4.69 o
   5   5   3     1045.06     1053.53     19.47 o
   6   5   3      706.15      722.15     20.42 o
   7   5   3      216.97      223.00      9.32 o
   8   5   3      253.35      235.84      9.72 o
   9   5   3       28.03       35.74      5.19 o
  10   5   3      265.54      275.74     10.75 o
  11   5   3      264.85      295.59     16.10 o
  12   5   3        7.53        6.53      8.29 o
  13   5   3       20.23        7.27     12.45 o
  14   5   3        4.10        2.61      7.90 o
  15   5   3        0.11       -4.49      8.31 o
  16   5   3        0.18        2.86      8.02 o
  17   5   3        0.03        7.77     11.54 o
  18   5   3      161.05      150.28     18.01 o
  19   5   3       63.55       67.22     15.06 o
  20   5   3      125.65      144.64     19.28 o
  21   5   3        7.62       24.90     14.73 o
   0   6   3     1061.54     1190.23     24.62 o
   1   6   3       43.55       48.67      8.10 o
   2   6   3      566.90      586.58     11.06 o
   3   6   3     1597.75     1666.13     25.74 o
   4   6   3     2021.58     2165.91     32.12 o
   5   6   3     3772.91     3825.46     52.77 o
   6   6   3       47.83       53.30      4.92 o
   7   6   3       24.38       39.76     14.91 o
   8   6   3      221.33      215.39     10.34 o
   9   6   3       64.13       69.26      6.93 o
  10   6   3        0.76       -4.66      6.46 o
  11   6   3       10.03        8.21      5.54 o
  12   6   3       67.92       74.22      9.74 o
  13   6   3        7.97        5.52      8.42 o
  14   6   3       24.25       18.58      7.51 o
  15   6   3       44.61       32.23      7.93 o
  16   6   3        0.03      -14.88      9.92 o
  17   6   3        0.41        4.95      9.51 o
  18   6   3        3.56        3.68     10.15 o
  19   6   3       42.21       53.97     12.47 o
  20   6   3       73.78       94.04     15.23 o
  21   6   3       97.67      123.46     18.60 o
   1   7   3     1277.87     1320.00     22.33 o
   2   7   3      937.80      982.13     20.72 o
   3   7   3      814.64      884.88     16.72 o
   4   7   3       79.92       85.52      5.72 o
   5   7   3      107.81      114.58      6.20 o
   6   7   3      627.10      573.77     16.53 o
   7   7   3       16.68       16.68      4.70 o
   8   7   3     1344.44     1330.00     24.45 o
   9   7   3        4.18        5.58      6.22 o
  10   7   3        8.90        8.71      6.44 o
  11   7   3      441.95      441.23     16.25 o
  12   7   3      328.86      345.31     17.77 o
  13   7   3      852.05      904.23     27.47 o
  14   7   3      146.43      135.70     13.50 o
  15   7   3       72.02       65.62     11.89 o
  16   7   3       20.90        5.81     17.08 o
  17   7   3       19.26       20.44     12.47 o
  18   7   3       35.31       49.35     11.23 o
  19   7   3       99.46      109.29     13.23 o
  20   7   3        7.21       -2.49     11.95 o
   0   8   3       20.37       30.54      8.37 o
   1   8   3      204.99      211.69     11.54 o
   2   8   3      780.00      769.49     16.90 o
   3   8   3      843.30      829.83     20.86 o
   4   8   3     1114.53     1096.61     25.00 o
   5   8   3      125.87      127.91     11.06 o
   6   8   3       40.12       29.53      8.50 o
   7   8   3      491.18      461.45     29.06 o
   8   8   3      459.25      426.88     18.79 o
   9   8   3      135.78      121.83     12.59 o
  10   8   3      331.83      344.55     22.48 o
  11   8   3       16.53       34.73     12.90 o
  12   8   3        6.73       49.02     12.03 o
  13   8   3        0.08       14.59     11.40 o
  14   8   3       71.71       66.45     12.83 o
  15   8   3       62.88       73.95     13.37 o
  16   8   3      186.80      244.44     18.27 o
  17   8   3        0.16       -1.19     11.67 o
  18   8   3      217.50      244.21     19.32 o
  19   8   3       33.13       39.44     13.94 o
   1   9   3       13.42        8.38      6.41 o
   2   9   3      111.75      117.71      7.58 o
   3   9   3       55.78       55.32      8.16 o
   4   9   3       92.71       82.27      9.14 o
   5   9   3      159.26      157.95     12.88 o
   6   9   3       40.38       44.01     13.59 o
   7   9   3     2044.08     2002.22     55.41 o
   8   9   3     1585.22     1591.31     40.12 o
   9   9   3      354.11      351.91     19.55 o
  10   9   3      337.24      347.32     20.09 o
  11   9   3      950.36     1021.98     37.13 o
  12   9   3      110.30      120.77     14.35 o
  13   9   3       47.24       76.73     13.55 o
  14   9   3      107.73      165.47     16.48 o
  15   9   3       32.84       52.12     15.79 o
  16   9   3       50.85       67.50     14.04 o
  17   9   3      329.70      391.63     23.55 o
  18   9   3      145.17      179.17     18.44 o
   0  10   3        0.45      -11.75      9.71 o
   1  10   3        9.68       -9.81      6.54 o
   2  10   3        7.60      -10.68      9.96 o
   3  10   3      232.39      236.95     14.20 o
   4  10   3      606.24      617.70     28.16 o
   5  10   3      415.94      468.46     25.56 o
   6  10   3       13.11       28.99     13.65 o
   7  10   3       24.35        9.88     20.84 o
   8  10   3        2.61       -0.05     10.50 o
   9  10   3      181.65      185.70     15.86 o
  10  10   3        3.52        8.75     10.92 o
  11  10   3      134.21      113.18     14.54 o
  12  10   3       41.96       24.09     11.56 o
  13  10   3      191.73      194.52     24.33 o
  14  10   3       25.77       28.14     12.76 o
  15  10   3        9.52       19.41     12.96 o
  16  10   3      115.60      116.52     16.01 o
   1  11   3      358.93      319.13     18.43 o
   2  11   3       26.60       29.13      9.11 o
   3  11   3       16.59        2.74      8.84 o
   4  11   3      247.55      200.78     14.49 o
   5  11   3       53.05       55.65     11.42 o
   6  11   3       95.61       79.09     12.56 o
   7  11   3       97.12       94.89     15.13 o
   8  11   3        3.43        1.36     11.51 o
   9  11   3       43.27       18.02     12.40 o
  10  11   3       19.27       16.62     12.83 o
  11  11   3       10.68       15.17     11.49 o
  12  11   3        9.50        5.49     11.58 o
  13  11   3       76.11       66.75     13.88 o
  14  11   3        0.03       -6.60     11.63 o
   0  12   3        7.18       15.26     15.48 o
   1  12   3       30.25       27.80     12.90 o
   2  12   3        0.34        2.74      9.98 o
   3  12   3        1.45        6.81     14.62 o
   4  12   3       25.50       11.36      9.31 o
   5  12   3       96.61      102.44     24.29 o
   6  12   3       68.75       75.78     12.76 o
   7  12   3      100.11      123.71     17.14 o
   8  12   3       62.06       89.35     17.05 o
   9  12   3        0.03       -9.43     11.81 o
  10  12   3       23.23       23.62     13.60 o
  11  12   3        8.50        2.36     13.35 o
  12  12   3        5.91       -2.02     13.33 o
   1  13   3       10.95       19.27     10.84 o
   2  13   3       17.11        8.40     11.05 o
   3  13   3        6.71       -0.93     10.46 o
   4  13   3        3.84       19.18     11.40 o
   5  13   3       11.44       22.53     13.14 o
   6  13   3       15.57       36.73     12.31 o
   7  13   3       29.91       30.60     14.45 o
   8  13   3        1.09        9.88     13.74 o
   9  13   3       14.62       14.58     16.73 o
   0  14   3        2.28       11.52     16.60 o
   1  14   3        5.76       15.94     11.43 o
   2  14   3        1.98       -0.06     16.97 o
   3  14   3        3.06        4.54     10.62 o
   4  14   3        3.75        3.26     13.02 o
   5  14   3        0.09        9.79     13.58 o
   1   0   4     6092.24     5776.78    134.22 o
   2   0   4       85.69       65.34      4.07 o
   6   0   4    17516.38    18249.01    305.71 o
   7   0   4     1278.96     1166.79     26.42 o
   8   0   4     8253.48     8118.15    139.85 o
   9   0   4     1984.73     1899.26     43.51 o
  10   0   4      468.77      463.94     16.66 o
  11   0   4      342.47      283.43     14.06 o
  12   0   4        5.48        0.60      6.18 o
  13   0   4      445.95      403.08     18.75 o
  14   0   4      550.53      581.25     22.20 o
  15   0   4      843.19      888.17     36.16 o
  16   0   4     1834.50     1865.32     60.44 o
  17   0   4        5.29       15.28     12.60 o
  18   0   4       26.50       48.20     15.43 o
  19   0   4      190.27      170.29     20.95 o
  20   0   4      244.20      265.89     30.86 o
  21   0   4     1458.78     1489.63     86.40 o
  22   0   4      254.42      279.62     42.99 o
   1   1   4    16430.11    15837.24    233.81 o
   2   1   4    18136.46    17976.19    293.37 o
   3   1   4     1861.33     1871.86     32.45 o
   4   1   4     3000.78     2936.44     44.92 o
   5   1   4      174.36      154.34      8.29 o
   6   1   4     7196.69     6871.65     88.80 o
   7   1   4     1505.69     1528.37     22.73 o
   8   1   4     1148.93     1187.78     18.94 o
   9   1   4     1883.86     1963.28     35.23 o
  10   1   4     5980.17     6072.85     97.13 o
  11   1   4      605.14      605.37     21.86 o
  12   1   4      231.55      246.09     11.00 o
  13   1   4       31.92       31.74      6.30 o
  14   1   4      160.17      144.87     11.11 o
  15   1   4        3.66       -6.41      6.86 o
  16   1   4      136.97      140.70     12.01 o
  17   1   4      530.31      587.34     22.00 o
  18   1   4      312.73      315.38     17.84 o
  19   1   4        2.92        1.75      9.77 o
  20   1   4       88.83      109.39     31.28 o
  21   1   4        2.24       11.91     13.49 o
  22   1   4        9.09        8.39     18.33 o
   0   2   4     5991.17     5339.93     68.13 o
   1   2   4      109.16      127.30      5.19 o
   2   2   4      234.44      219.92      4.14 o
   3   2   4      446.15      415.18      5.95 o
   4   2   4      815.29      853.94     15.27 o
   5   2   4     1529.31     1668.91     22.77 o
   6   2   4      157.13      145.41      5.58 o
   7   2   4      119.80      137.71      7.09 o
   8   2   4      868.60      850.99     17.89 o
   9   2   4      283.18      293.76     11.21 o
  10   2   4      286.64      273.07     12.35 o
  11   2   4      526.65      570.45     15.63 o
  12   2   4       19.92       27.08      6.68 o
  13   2   4       34.82       41.67      7.40 o
  14   2   4       59.71       64.05      8.56 o
  15   2   4      143.36      182.37     14.74 o
  16   2   4       16.87        5.48      8.09 o
  17   2   4        7.40        5.73      9.58 o
  18   2   4        6.29       17.04      9.08 o
  19   2   4       36.40       26.45     15.03 o
  20   2   4       57.90       51.76     15.21 o
  21   2   4        0.08       13.77     13.67 o
  22   2   4       20.14       -9.75     13.57 o
   1   3   4     4923.14     5042.46     45.98 o
   2   3   4      464.29      484.12      6.64 o
   3   3   4     1205.02     1220.24     13.18 o
   4   3   4       60.58       49.06      2.71 o
   5   3   4     1159.38     1178.72     19.14 o
   6   3   4      725.46      733.81     11.57 o
   7   3   4     2544.70     2667.72     43.64 o
   8   3   4      100.26      136.43     18.62 o
   9   3   4        6.28       21.64      9.48 o
  10   3   4     4099.95     4306.77     91.86 o
  11   3   4      132.01      137.21      9.80 o
  12   3   4      135.15      127.77     21.49 o
  13   3   4       71.27       78.12      8.56 o
  14   3   4       71.05       76.60      9.23 o
  15   3   4        8.61        9.31      7.41 o
  16   3   4        1.25        6.70      7.78 o
  17   3   4       41.78       52.50     11.94 o
  18   3   4      251.04      275.43     21.37 o
  19   3   4        0.00      -16.80     11.20 o
  20   3   4       86.03      108.74     16.86 o
  21   3   4        9.50       -9.15     15.00 o
  22   3   4        2.31       13.10     14.18 o
   0   4   4     1991.23     2188.07     30.58 o
   1   4   4      375.66      430.32      9.64 o
   2   4   4      284.31      264.98      5.61 o
   3   4   4      131.53      159.06      4.61 o
   4   4   4     1179.14     1197.12     15.72 o
   5   4   4        2.03        4.56      2.48 o
   6   4   4       72.61       89.42      5.87 o
   7   4   4     1692.19     1891.49     25.55 o
   8   4   4      715.46      656.44     13.15 o
   9   4   4        1.60       -0.26      6.46 o
  10   4   4      139.96      151.71      8.71 o
  11   4   4        2.14        1.93      5.10 o
  12   4   4      645.00      629.26     18.52 o
  13   4   4       50.23       56.64      7.48 o
  14   4   4       64.14       88.94     10.31 o
  15   4   4      241.30      222.54     13.62 o
  16   4   4       70.59       65.40      9.59 o
  17   4   4       22.63       30.18     12.01 o
  18   4   4      157.80      140.66     17.55 o
  19   4   4        1.30      -10.53     17.18 o
  20   4   4      119.56      159.76     37.25 o
  21   4   4        0.07      -11.59     13.36 o
  22   4   4       16.04        7.73     14.35 o
   1   5   4        3.30        4.99      2.71 o
   2   5   4        0.25       -2.99      2.31 o
   3   5   4       71.46       72.59      3.75 o
   4   5   4      566.91      589.04      9.69 o
   5   5   4      505.41      481.74      9.73 o
   6   5   4       11.27       13.01      3.48 o
   7   5   4        0.30        2.28      4.38 o
   8   5   4        2.28        8.29      4.92 o
   9   5   4       40.29       50.80      4.81 o
  10   5   4        2.87       -6.41      4.27 o
  11   5   4        2.21        5.33      6.89 o
  12   5   4        3.86        6.62      6.63 o
  13   5   4        9.37        5.93      7.02 o
  14   5   4        1.12        4.30      7.63 o
  15   5   4       21.14       11.52     11.23 o
  16   5   4        5.79       -0.56     10.76 o
  17   5   4        0.00        2.98     11.79 o
  18   5   4        4.46       10.57     12.28 o
  19   5   4        0.01       -9.81     12.35 o
  20   5   4        3.66       15.43     13.87 o
  21   5   4       14.79       25.14     14.81 o
   0   6   4     6234.61     6323.15     98.83 o
   1   6   4      148.19      161.40      6.28 o
   2   6   4       23.92       19.54      3.80 o
   3   6   4     1699.52     1790.23     25.57 o
   4   6   4     3472.09     3632.71     46.07 o
   5   6   4     1345.55     1383.41     24.03 o
   6   6   4      698.72      728.50     17.93 o
   7   6   4       12.63        4.74      5.11 o
   8   6   4      199.52      156.29      8.91 o
   9   6   4       89.05       71.53      6.94 o
  10   6   4      449.71      500.71     14.91 o
  11   6   4       48.24       50.13      9.35 o
  12   6   4      338.67      358.41     13.75 o
  13   6   4       27.55       25.56      6.93 o
  14   6   4        2.65       -1.10      7.51 o
  15   6   4       16.52        9.17      9.07 o
  16   6   4        5.05        2.34      9.36 o
  17   6   4       21.57       13.95     10.02 o
  18   6   4       37.47       43.15     11.61 o
  19   6   4       79.55       82.26     13.43 o
  20   6   4      144.30      174.73     35.69 o
   1   7   4     2347.77     2420.51     33.53 o
   2   7   4      453.02      409.73     14.69 o
   3   7   4      842.00      788.76     15.65 o
   4   7   4       42.34       48.79      5.44 o
   5   7   4      759.54      780.56     16.52 o
   6   7   4       65.78       73.99      6.67 o
   7   7   4      168.72      167.44      9.52 o
   8   7   4       23.31       32.59      5.28 o
   9   7   4      356.47      321.81     13.53 o
  10   7   4       82.90      102.99      9.15 o
  11   7   4       34.80       43.49      7.88 o
  12   7   4      104.48       95.66     14.28 o
  13   7   4       10.30        3.95     12.07 o
  14   7   4        5.02       -6.96      7.59 o
  15   7   4      404.81      431.73     25.14 o
  16   7   4      174.25      170.24     15.55 o
  17   7   4      194.26      183.28     15.88 o
  18   7   4       10.46       24.96     15.85 o
  19   7   4        3.34        7.49     10.48 o
  20   7   4       24.11       22.71     12.77 o
   0   8   4       54.19       72.78     12.96 o
   1   8   4      109.81      117.43      7.81 o
   2   8   4      319.99      327.33     11.79 o
   3   8   4      156.27      159.34     12.82 o
   4   8   4      212.63      218.01     12.25 o
   5   8   4       78.53       76.78      7.23 o
   6   8   4      250.55      261.37     15.71 o
   7   8   4       40.18       60.29      9.45 o
   8   8   4       10.21        9.06      5.66 o
   9   8   4       58.30       55.60      9.27 o
  10   8   4       80.60       86.39      9.66 o
  11   8   4        2.09       34.71     11.10 o
  12   8   4        1.74       -4.33     10.65 o
  13   8   4       87.42      101.02     13.07 o
  14   8   4        0.53       26.84     10.55 o
  15   8   4       69.03       79.95     13.15 o
  16   8   4        0.45        4.30     11.30 o
  17   8   4        6.68       13.88     11.78 o
  18   8   4        0.77        8.96     12.18 o
  19   8   4       18.19       33.46     17.08 o
   1   9   4        9.78        8.18      6.73 o
   2   9   4       95.56       87.04      7.10 o
   3   9   4        2.01       -8.64      5.98 o
   4   9   4      136.65      110.52     11.42 o
   5   9   4      136.03      120.19     13.32 o
   6   9   4      563.55      555.23     21.65 o
   7   9   4      800.51      837.05     27.71 o
   8   9   4        5.89       20.78     12.32 o
   9   9   4       62.59       73.31     13.18 o
  10   9   4     1450.36     1457.86     62.41 o
  11   9   4       38.18       25.50     11.73 o
  12   9   4      152.64      163.12     15.48 o
  13   9   4       25.57       34.96     11.62 o
  14   9   4       64.57       76.00     13.64 o
  15   9   4       26.70       45.12     13.06 o
  16   9   4       55.70       55.52     13.84 o
  17   9   4       22.71       33.14     13.50 o
   0  10   4      347.89      313.46     54.69 o
   1  10   4      157.24      116.92     12.12 o
   2  10   4      459.73      441.74     18.25 o
   3  10   4     1634.89     1561.50     34.68 o
   4  10   4     1390.51     1290.68     31.77 o
   5  10   4       15.79        5.15      9.60 o
   6  10   4      258.72      229.71     15.52 o
   7  10   4       92.86       83.39     12.09 o
   8  10   4       42.69       36.53     12.31 o
   9  10   4      271.03      331.10     25.98 o
  10  10   4       70.81       90.29     14.70 o
  11  10   4      100.84       89.88     13.87 o
  12  10   4      154.42      156.68     15.68 o
  13  10   4      136.76      149.83     16.11 o
  14  10   4       12.24       22.10     22.42 o
  15  10   4      135.82      130.19     22.24 o
  16  10   4       79.75       47.14     22.05 o
   1  11   4       13.78        1.77      9.22 o
   2  11   4      169.93      148.48     13.07 o
   3  11   4       86.15       94.87     11.27 o
   4  11   4        0.77        3.20      8.48 o
   5  11   4       16.02        0.85      9.65 o
   6  11   4      148.71      126.66     17.26 o
   7  11   4       58.83       44.09     11.60 o
   8  11   4        5.10       -1.91     11.49 o
   9  11   4       21.73        8.09     12.52 o
  10  11   4       18.02       39.21     13.27 o
  11  11   4       11.68       20.09     15.03 o
  12  11   4       14.04       21.03     13.45 o
  13  11   4        3.40        6.46     12.74 o
  14  11   4       51.95       68.00     14.60 o
   0  12   4        5.89        2.34     13.69 o
   1  12   4        1.05       -5.30     10.02 o
   2  12   4        1.59        3.44     10.21 o
   3  12   4        0.99        2.56      8.63 o
   4  12   4        1.15       -8.70      9.68 o
   5  12   4        7.83        2.15     10.55 o
   6  12   4        0.43       11.45     10.89 o
   7  12   4        1.57       17.32     13.05 o
   8  12   4        5.74        0.85     12.94 o
   9  12   4        0.98        0.65     12.07 o
  10  12   4        9.04        5.64     13.56 o
  11  12   4        8.70        3.81     13.37 o
  12  12   4        0.02      -11.38     12.69 o
   1  13   4        0.28        5.01     10.40 o
   2  13   4        4.43        1.29     10.14 o
   3  13   4       49.48       57.68     12.85 o
   4  13   4      163.71      139.40     27.74 o
   5  13   4       32.87       42.80     13.70 o
   6  13   4       14.72       22.42     12.05 o
   7  13   4        0.11        3.80     17.35 o
   8  13   4        0.70        0.98     13.30 o
   9  13   4        6.98        8.47     15.34 o
   0  14   4        2.03       22.64     16.30 o
   1  14   4       37.04       34.10     12.22 o
   2  14   4        0.52        5.36     10.88 o
   3  14   4        9.69        7.90     20.83 o
   4  14   4        6.33        4.56     13.02 o
   1   1   5       96.87      127.44      7.77 o
   2   1   5    14101.81    14205.23    234.01 o
   3   1   5    15629.79    15141.09    249.19 o
   4   1   5     6904.71     7066.71    106.75 o
   5   1   5     5195.81     4956.22     69.56 o
   6   1   5     5434.59     5332.16     82.76 o
   7   1   5       12.00       12.14      3.31 o
   8   1   5      149.82      140.19      5.65 o
   9   1   5     9396.74     9147.19    111.44 o
  10   1   5     1028.69     1043.51     21.99 o
  11   1   5      790.18      757.83     18.34 o
  12   1   5      708.31      737.28     18.51 o
  13   1   5      108.89      102.58      8.29 o
  14   1   5      123.53      115.63     10.20 o
  15   1   5      422.39      410.49     23.28 o
  16   1   5      361.55      385.59     18.14 o
  17   1   5      756.30      803.38     25.59 o
  18   1   5        0.12        7.08      9.33 o
  19   1   5       98.87      104.20     12.67 o
  20   1   5       61.90       70.91     15.34 o
  21   1   5       29.21       71.94     20.74 o
  22   1   5       56.88       68.54     21.87 o
   0   2   5    18346.86    17315.01    233.48 o
   1   2   5      463.44      481.82     16.28 o
   2   2   5     9855.70     9570.52    106.34 o
   3   2   5     1230.26     1300.30     16.54 o
   4   2   5      839.55      881.36     14.14 o
   5   2   5    11689.45    12027.76    165.11 o
   6   2   5      853.14      823.61     15.89 o
   7   2   5       20.04       23.92      5.22 o
   8   2   5     1570.02     1583.71     30.18 o
   9   2   5      662.68      636.36     18.39 o
  10   2   5      104.69      113.06     16.16 o
  11   2   5      372.76      361.15     13.20 o
  12   2   5      108.74      108.94      8.77 o
  13   2   5      121.83      132.75      9.75 o
  14   2   5       65.25       66.37     10.25 o
  15   2   5        0.00        5.72     10.44 o
  16   2   5       36.37       31.71      8.68 o
  17   2   5       26.90       26.51      9.13 o
  18   2   5        5.97       13.21      9.21 o
  19   2   5        0.03       -5.45     13.72 o
  20   2   5       27.57       22.64     13.50 o
  21   2   5      157.53      163.43     20.06 o
  22   2   5       36.38       21.38     22.56 o
   1   3   5     1378.51     1298.53     14.09 o
   2   3   5       99.56       92.21      3.10 o
   3   3   5     2290.95     2249.81     24.72 o
   4   3   5      986.98      901.54     11.46 o
   5   3   5       36.52       49.87      3.63 o
   6   3   5     6332.45     6330.35     88.66 o
   7   3   5     9857.35    10524.89    146.35 o
   8   3   5     7469.94     8068.45    113.99 o
   9   3   5       48.05       68.95      8.90 o
  10   3   5        2.39        0.92      6.54 o
  11   3   5     1521.20     1519.04     37.68 o
  12   3   5       65.44       64.76     11.82 o
  13   3   5       54.57       57.28      7.25 o
  14   3   5      108.89      120.41      9.89 o
  15   3   5      144.25      133.21     10.69 o
  16   3   5       32.83       23.90      9.64 o
  17   3   5        0.03       -1.58      8.26 o
  18   3   5      309.47      298.59     22.54 o
  19   3   5       23.05       39.52     20.65 o
  20   3   5        1.14        1.81     13.52 o
  21   3   5       36.62       33.00     14.35 o
  22   3   5        1.28       -5.57     18.63 o
   0   4   5     4451.18     4439.26     58.64 o
   1   4   5      338.54      324.18      5.57 o
   2   4   5        0.95        0.71      2.03 o
   3   4   5     2986.76     2928.64     32.11 o
   4   4   5        0.07        8.30      2.61 o
   5   4   5        0.34        4.71      2.64 o
   6   4   5      870.11      940.26     20.10 o
   7   4   5      995.93     1064.00     18.14 o
   8   4   5      176.39      187.22      7.69 o
   9   4   5      316.43      303.10     11.74 o
  10   4   5       94.34       89.94     15.28 o
  11   4   5      178.49      221.49     14.78 o
  12   4   5      365.61      410.00     14.14 o
  13   4   5       68.81       69.34      7.18 o
  14   4   5      285.23      322.42     16.04 o
  15   4   5       86.73       90.39      9.51 o
  16   4   5        8.98       11.06     11.19 o
  17   4   5       37.90       32.26     16.73 o
  18   4   5        7.30       -2.96     12.54 o
  19   4   5       81.79       98.99     16.45 o
  20   4   5        3.96      -11.12     12.37 o
  21   4   5        0.58        1.73     13.58 o
   1   5   5        8.09        7.08      2.76 o
   2   5   5      695.58      721.72     11.15 o
   3   5   5      571.36      614.52     10.44 o
   4   5   5      989.88     1038.82     14.78 o
   5   5   5      145.38      142.15      6.08 o
   6   5   5      605.56      590.93     11.86 o
   7   5   5       39.14       40.92      6.00 o
   8   5   5     1710.25     1767.75     29.10 o
   9   5   5       64.95       64.41      5.67 o
  10   5   5      149.99      128.22      7.10 o
  11   5   5       28.01       27.81      4.02 o
  12   5   5       78.20       65.21      5.15 o
  13   5   5       32.55       36.27      4.67 o
  14   5   5        6.94        1.50      6.32 o
  15   5   5       40.16       59.49     37.88 o
  16   5   5       44.29       28.50     15.74 o
  17   5   5        3.64        5.62     11.69 o
  18   5   5      101.90      107.99     17.26 o
  19   5   5        0.01        4.93     13.16 o
  20   5   5       12.31       15.44     14.32 o
  21   5   5        0.73       13.44     19.62 o
   0   6   5      725.96      782.11     17.91 o
   1   6   5      322.34      348.16     11.60 o
   2   6   5      162.51      153.16      6.10 o
   3   6   5       10.18       10.98      3.86 o
   4   6   5     5138.72     5258.39     65.01 o
   5   6   5      527.26      616.12     10.82 o
   6   6   5       16.45       31.09      4.41 o
   7   6   5      302.36      316.30     10.46 o
   8   6   5       17.05       20.73      5.52 o
   9   6   5       51.25       60.26      6.72 o
  10   6   5      103.19      122.68      8.13 o
  11   6   5        8.65        3.80      5.13 o
  12   6   5       46.17       44.51      9.74 o
  13   6   5       28.26       23.75      5.96 o
  14   6   5      164.99      170.70     13.08 o
  15   6   5       20.70       17.60      9.15 o
  16   6   5       14.65        6.58      9.43 o
  17   6   5       30.98       30.30     10.71 o
  18   6   5        2.56       -2.95      9.91 o
  19   6   5        4.24       12.60     12.29 o
  20   6   5        4.15        1.77     11.20 o
   1   7   5      840.08      828.36     15.33 o
   2   7   5        0.02        6.02      3.80 o
   3   7   5       94.54      118.72      6.73 o
   4   7   5       49.60       40.21      4.06 o
   5   7   5      635.25      599.17     13.37 o
   6   7   5      476.26      461.45     12.51 o
   7   7   5       45.09       35.54      5.81 o
   8   7   5       46.19       39.73      7.39 o
   9   7   5       64.04       80.95      9.47 o
  10   7   5     2011.24     1903.58     37.27 o
  11   7   5        7.48        2.65      6.61 o
  12   7   5        4.14      -12.49      8.33 o
  13   7   5       14.17        4.58     11.55 o
  14   7   5       88.84       64.05     16.28 o
  15   7   5        7.83        8.77     12.96 o
  16   7   5       75.02       64.22     12.09 o
  17   7   5       34.11       22.00     11.41 o
  18   7   5       45.08       62.90     21.99 o
  19   7   5       16.39        6.46     10.25 o
   0   8   5      769.35      758.70     21.56 o
   1   8   5      629.04      577.41     16.53 o
   2   8   5     1249.41     1153.47     19.84 o
   3   8   5       36.08       38.87      5.95 o
   4   8   5       23.44       22.11      6.40 o
   5   8   5      195.71      223.65     11.07 o
   6   8   5      310.30      317.04     14.53 o
   7   8   5       88.35       90.39      7.56 o
   8   8   5        0.60        6.93     20.93 o
   9   8   5       88.75       86.65     17.14 o
  10   8   5      131.67      109.71      9.78 o
  11   8   5      159.73      154.04     13.94 o
  12   8   5      238.22      226.65     32.07 o
  13   8   5       29.80       11.27     10.14 o
  14   8   5      219.41      246.89     17.15 o
  15   8   5       17.14       21.39     11.37 o
  16   8   5        6.70       10.54     11.58 o
  17   8   5        7.54        5.90     15.17 o
  18   8   5      101.13      112.82     17.88 o
   1   9   5      185.86      184.15      9.42 o
   2   9   5        0.04       -7.98      5.32 o
   3   9   5      159.36      174.69     10.08 o
   4   9   5       54.37       68.05      8.53 o
   5   9   5      191.04      197.54     11.84 o
   6   9   5        1.70       22.12      8.11 o
   7   9   5      136.72      159.80     15.17 o
   8   9   5      881.47      840.39     30.88 o
   9   9   5      943.02      941.78     45.02 o
  10   9   5     1032.70     1036.19     35.61 o
  11   9   5      450.92      415.34     24.13 o
  12   9   5       21.20       37.76     11.62 o
  13   9   5      133.51      146.84     14.87 o
  14   9   5        0.00       17.76     11.44 o
  15   9   5      200.29      184.18     16.59 o
  16   9   5       55.99       72.62     15.30 o
  17   9   5       47.34       81.89     14.59 o
   0  10   5        2.98        2.86     11.97 o
   1  10   5      521.33      544.15     19.68 o
   2  10   5      379.71      393.61     18.34 o
   3  10   5      166.41      171.85     16.12 o
   4  10   5        9.67       -1.49      9.54 o
   5  10   5        0.61      -12.79      8.53 o
   6  10   5        0.01      -12.17      8.11 o
   7  10   5        1.42       -5.81      9.26 o
   8  10   5        2.44       21.90     11.55 o
   9  10   5       10.35       17.00     11.71 o
  10  10   5        0.39       11.14     11.66 o
  11  10   5      103.08       99.50     15.01 o
  12  10   5       86.92       95.62     15.43 o
  13  10   5        6.42       28.91     13.52 o
  14  10   5       18.88       29.16     13.72 o
  15  10   5       11.74       27.92     15.31 o
  16  10   5       18.34        6.31     12.82 o
   1  11   5      198.71      207.49     16.66 o
   2  11   5      203.95      178.57     14.37 o
   3  11   5      108.04      100.35     15.01 o
   4  11   5        7.64        4.99      9.99 o
   5  11   5        1.77      -12.06     10.65 o
   6  11   5       55.34       39.63     16.60 o
   7  11   5      128.88       94.09     13.25 o
   8  11   5        0.01       10.23     22.37 o
   9  11   5        0.22      -15.29     11.27 o
  10  11   5        4.56       25.27     12.76 o
  11  11   5       10.18        4.84     13.06 o
  12  11   5        0.44      -18.14     12.10 o
  13  11   5        4.04      -14.33     12.30 o
  14  11   5       15.76       15.42     13.99 o
   0  12   5       66.64       39.19     31.07 o
   1  12   5       22.58       31.96     11.34 o
   2  12   5        0.04        4.48      9.20 o
   3  12   5       14.52       14.01      9.63 o
   4  12   5        8.90       13.07     10.49 o
   5  12   5       17.73        4.63     11.49 o
   6  12   5        0.21        7.25     10.59 o
   7  12   5       31.43       38.46     12.30 o
   8  12   5        6.79       22.37     13.19 o
   9  12   5        4.87      -10.37     12.22 o
  10  12   5       22.29       48.83     15.07 o
  11  12   5        2.35      -14.29     12.80 o
  12  12   5        1.29       11.80     15.78 o
   1  13   5       19.67      -14.50      9.67 o
   2  13   5        5.64       -4.20     10.14 o
   3  13   5        0.38       11.02     12.49 o
   4  13   5       36.47       32.44     13.00 o
   5  13   5       73.59       77.73     15.66 o
   6  13   5        0.74       -0.54     10.89 o
   7  13   5        1.01        5.39     13.65 o
   8  13   5        3.01      -18.08     12.16 o
   9  13   5        0.24        6.45     13.49 o
   0  14   5       45.75       63.18     19.84 o
   1  14   5       13.17       11.26     11.76 o
   2  14   5        0.35       -0.81     11.10 o
   3  14   5        1.79        2.95     13.33 o
   0   0   6      323.96      372.41     18.30 o
   1   0   6      526.04      505.62     20.85 o
   2   0   6     1439.65     1363.57     43.62 o
   3   0   6      178.28      162.45      8.50 o
   4   0   6        0.01        0.00      9.79 o
   5   0   6       57.92       56.18      7.01 o
   6   0   6      362.70      329.48     13.14 o
   7   0   6        0.89        8.69      5.21 o
   8   0   6      726.34      731.00     21.78 o
   9   0   6     1601.35     1608.94     33.34 o
  10   0   6        9.51        1.35     13.21 o
  11   0   6      486.77      458.97     15.70 o
  12   0   6      406.22      423.50     27.68 o
  13   0   6      277.72      296.71     15.63 o
  14   0   6      199.82      215.10     14.11 o
  15   0   6      103.30       86.71     12.01 o
  16   0   6       29.78       43.08     13.85 o
  17   0   6      136.12      127.60     25.75 o
  18   0   6      240.69      232.38     36.18 o
  19   0   6        1.50      -12.21     28.52 o
  20   0   6        5.43       11.49     24.69 o
  21   0   6       10.84       11.07     26.81 o
  22   0   6       96.44       64.69     31.92 o
   1   1   6      538.68      555.24     10.92 o
   2   1   6     2712.14     2636.63     47.71 o
   3   1   6     5572.76     5134.92     77.87 o
   4   1   6     1896.42     1923.62     36.01 o
   5   1   6      622.23      557.11     19.92 o
   6   1   6      261.87      235.70      6.64 o
   7   1   6     3258.83     3238.99     52.90 o
   8   1   6       57.87       73.76      5.75 o
   9   1   6      845.72      826.20     30.68 o
  10   1   6     7719.40     7547.66     93.43 o
  11   1   6      667.95      687.60     17.91 o
  12   1   6       35.13       34.99      7.76 o
  13   1   6       11.06       12.79      8.30 o
  14   1   6      478.11      431.85     17.19 o
  15   1   6      496.01      564.99     20.95 o
  16   1   6      536.62      593.90     21.41 o
  17   1   6       26.28       39.38      9.60 o
  18   1   6        6.70       10.13      9.29 o
  19   1   6      122.24      137.80     33.58 o
  20   1   6        7.89       14.29     23.20 o
  21   1   6        6.28       12.17     32.35 o
  22   1   6      118.82      171.81     27.38 o
   0   2   6    14815.20    14120.60    208.43 o
   1   2   6     1597.49     1520.32     21.70 o
   2   2   6       16.45       11.10      2.03 o
   3   2   6    12394.85    12390.06    145.74 o
   4   2   6     1801.33     1770.12     21.99 o
   5   2   6      948.79      959.33     17.60 o
   6   2   6      450.09      449.15     11.96 o
   7   2   6        5.11        7.53      4.31 o
   8   2   6      969.59      981.08     22.51 o
   9   2   6       80.36       54.48      8.21 o
  10   2   6       40.20       11.73      7.90 o
  11   2   6      211.05      237.63     10.10 o
  12   2   6       84.46      115.38      8.12 o
  13   2   6     1692.34     1618.83     36.24 o
  14   2   6       16.28       -0.04      7.25 o
  15   2   6      783.68      749.00     22.50 o
  16   2   6       16.15       10.65      7.84 o
  17   2   6        6.56        5.11      8.35 o
  18   2   6       44.52       48.61     13.65 o
  19   2   6       25.18        8.61     14.17 o
  20   2   6       66.99       32.59     13.90 o
  21   2   6        6.89       28.54     38.09 o
  22   2   6        3.56      -13.94     16.70 o
   1   3   6      432.47      422.13      6.37 o
   2   3   6       79.98       98.60      3.46 o
   3   3   6      423.96      391.46      7.33 o
   4   3   6      172.80      183.39      4.96 o
   5   3   6      571.24      596.36     17.02 o
   6   3   6     3879.90     3973.76     57.67 o
   7   3   6      282.74      289.85      8.72 o
   8   3   6      913.68      927.08     22.52 o
   9   3   6      249.25      288.91     11.32 o
  10   3   6      320.83      343.32     13.80 o
  11   3   6       11.68       12.46      7.29 o
  12   3   6       75.94       79.81      9.92 o
  13   3   6      130.78      162.37     26.81 o
  14   3   6      157.70      147.69      9.46 o
  15   3   6      109.19       93.95      8.79 o
  16   3   6        2.11        6.75     10.98 o
  17   3   6        0.00       14.31     11.83 o
  18   3   6        0.52        1.70     11.82 o
  19   3   6       20.12       -2.37     12.27 o
  20   3   6       13.22        1.87     13.21 o
  21   3   6       32.76       22.71     14.51 o
  22   3   6        3.67       19.38     27.45 o
   0   4   6     1067.64     1018.74     16.76 o
   1   4   6      734.74      729.02     10.41 o
   2   4   6      430.77      474.02     10.31 o
   3   4   6      407.46      441.52      7.62 o
   4   4   6     1341.75     1317.82     22.20 o
   5   4   6       10.32       15.35      3.12 o
   6   4   6     1079.07     1120.76     20.09 o
   7   4   6       18.30       10.84      4.44 o
   8   4   6       37.79       37.51      4.93 o
   9   4   6       58.25       54.68      5.21 o
  10   4   6      135.20      147.98      7.77 o
  11   4   6        1.15       23.45     29.30 o
  12   4   6      384.25      399.02     22.82 o
  13   4   6       12.21        9.39      8.55 o
  14   4   6       51.10       61.71     16.35 o
  15   4   6       17.68       13.12     11.32 o
  16   4   6        0.47      -14.56     10.31 o
  17   4   6       96.30       94.41     15.19 o
  18   4   6        9.82       11.64     15.11 o
  19   4   6        7.48       -8.67     12.16 o
  20   4   6        4.46       -0.91     13.24 o
  21   4   6       17.61       28.85     15.40 o
   1   5   6        3.46        4.81      2.80 o
   2   5   6     2374.47     2359.10     30.06 o
   3   5   6     1085.13     1037.59     15.25 o
   4   5   6        2.60        4.27      2.55 o
   5   5   6        0.15        6.08      3.47 o
   6   5   6     4724.35     5168.97     68.48 o
   7   5   6       78.71      111.35      8.69 o
   8   5   6       12.39       13.98      5.17 o
   9   5   6     1465.11     1535.38     29.71 o
  10   5   6       41.35       30.93      6.71 o
  11   5   6      139.41      146.59     13.69 o
  12   5   6      791.85      764.71     25.46 o
  13   5   6        9.89        6.79      7.57 o
  14   5   6       48.80       54.18     12.21 o
  15   5   6       31.00       34.98     15.75 o
  16   5   6       11.63        7.80     15.11 o
  17   5   6       30.10       35.12     13.47 o
  18   5   6        6.34        1.69     12.69 o
  19   5   6        2.49       -1.84     13.56 o
  20   5   6       62.39       94.60     34.13 o
  21   5   6       41.25       31.75     15.91 o
   0   6   6        0.05        3.61      4.43 o
   1   6   6      109.78      110.06      5.53 o
   2   6   6      184.71      179.56      7.08 o
   3   6   6      453.57      438.36     12.19 o
   4   6   6      659.07      682.99     12.62 o
   5   6   6      621.93      665.84     12.46 o
   6   6   6       35.89       58.84      4.96 o
   7   6   6      483.47      513.35     12.67 o
   8   6   6     1026.69     1000.92     20.78 o
   9   6   6      610.68      590.36     17.75 o
  10   6   6        0.27       -0.47      6.68 o
  11   6   6       22.07       15.78      7.51 o
  12   6   6       12.11        3.40      7.38 o
  13   6   6        7.58        9.86     12.16 o
  14   6   6       15.55       23.70      8.88 o
  15   6   6       35.39       32.90      9.72 o
  16   6   6        0.59      -12.97      8.64 o
  17   6   6       30.86       31.30     10.56 o
  18   6   6        4.96        0.80     10.29 o
  19   6   6       37.15       14.81     16.96 o
  20   6   6       35.85       29.28     15.73 o
   1   7   6       20.98       38.33      4.95 o
   2   7   6        3.19        7.78      3.96 o
   3   7   6       26.42       34.21      4.74 o
   4   7   6      150.81      153.83      7.64 o
   5   7   6        0.71        5.00      3.73 o
   6   7   6        1.32        3.47      3.98 o
   7   7   6        0.00        2.70      4.01 o
   8   7   6        8.32       19.09      6.90 o
   9   7   6      111.88      107.63     16.57 o
  10   7   6        6.40       23.82      7.06 o
  11   7   6      106.94      111.67     11.30 o
  12   7   6       49.04       42.49      9.83 o
  13   7   6       51.86       49.63     10.26 o
  14   7   6       15.38       27.87      9.82 o
  15   7   6       13.61       27.31     10.44 o
  16   7   6       64.86       56.41     11.79 o
  17   7   6       59.70       63.58     12.54 o
  18   7   6        0.02       -6.14     10.43 o
  19   7   6       38.68       48.64     11.54 o
   0   8   6       10.33       33.37     10.25 o
   1   8   6      373.50      387.16     12.46 o
   2   8   6       99.32       89.20      6.69 o
   3   8   6        0.36        5.31      5.66 o
   4   8   6     2549.87     2495.44     36.95 o
   5   8   6      478.83      424.26     13.67 o
   6   8   6       42.32       51.25      7.61 o
   7   8   6     2245.64     2220.06     37.41 o
   8   8   6     2322.18     2284.94     42.16 o
   9   8   6     1067.67     1038.14     27.15 o
  10   8   6        3.10        3.65      8.48 o
  11   8   6       34.87       46.69     12.05 o
  12   8   6      142.09      164.07     16.03 o
  13   8   6       21.09       23.87     10.46 o
  14   8   6        8.48        0.93     10.07 o
  15   8   6      552.53      479.38     23.04 o
  16   8   6      396.49      434.50     22.52 o
  17   8   6      100.19      134.19     15.53 o
  18   8   6       57.62       63.71     13.90 o
   1   9   6        0.45        3.89      5.59 o
   2   9   6      129.91      144.88      8.55 o
   3   9   6      376.59      341.42     16.82 o
   4   9   6     1827.80     1743.23     35.43 o
   5   9   6     1918.50     1810.62     36.34 o
   6   9   6     1170.90     1164.54     26.97 o
   7   9   6       93.18      119.61     11.54 o
   8   9   6      541.86      586.22     20.43 o
   9   9   6       75.36       98.22     14.58 o
  10   9   6      149.27      160.41     16.63 o
  11   9   6      375.47      368.88     22.99 o
  12   9   6       13.99       19.87     11.69 o
  13   9   6        3.95        7.48     11.57 o
  14   9   6      233.71      235.62     19.94 o
  15   9   6      211.62      205.35     19.46 o
  16   9   6        8.42       32.90     12.54 o
  17   9   6        4.41        3.62     12.02 o
   0  10   6       13.02       35.88     13.09 o
   1  10   6        3.28       10.74     10.91 o
   2  10   6        4.99       14.64     11.62 o
   3  10   6        2.40       -5.99      7.89 o
   4  10   6        5.04       -4.77      8.25 o
   5  10   6        2.41       -8.54      7.92 o
   6  10   6        9.46       -5.49      8.95 o
   7  10   6        4.31       -8.68     10.65 o
   8  10   6        3.67       -3.93     10.86 o
   9  10   6        1.33       -1.24     11.63 o
  10  10   6        0.04        3.33     11.50 o
  11  10   6        0.45       11.34     12.19 o
  12  10   6        1.28        2.89     14.77 o
  13  10   6       30.19       17.69     12.84 o
  14  10   6        5.35        8.94     19.56 o
  15  10   6        1.46        6.56     13.92 o
   1  11   6      704.00      657.86     21.97 o
   2  11   6       45.66       45.33     10.48 o
   3  11   6        2.08        1.03      9.82 o
   4  11   6       53.85       46.25     11.62 o
   5  11   6      188.84      166.20     15.10 o
   6  11   6       62.51       44.38     11.55 o
   7  11   6        0.26       -4.31      9.75 o
   8  11   6       41.72       22.76     13.00 o
   9  11   6        1.53        1.24     12.31 o
  10  11   6       11.62        2.33     17.61 o
  11  11   6        2.33       -6.26     15.52 o
  12  11   6       17.67       28.09     13.97 o
  13  11   6       56.67       52.56     19.11 o
  14  11   6        0.02       -1.50     14.30 o
   0  12   6      301.40      203.02     33.62 o
   1  12   6       90.86       70.83     11.47 o
   2  12   6       10.91       11.28      9.06 o
   3  12   6       18.00       10.70     10.76 o
   4  12   6      312.14      261.31     18.78 o
   5  12   6        1.85       22.61     11.43 o
   6  12   6       33.91       52.84     12.21 o
   7  12   6      224.77      211.90     17.60 o
   8  12   6       86.13       94.71     16.61 o
   9  12   6      192.49      223.12     21.32 o
  10  12   6        2.82       31.62     14.39 o
  11  12   6       44.87       52.25     14.92 o
   1  13   6        5.48        5.49     10.91 o
   2  13   6        4.81        1.91     10.24 o
   3  13   6        0.12       -9.12     11.73 o
   4  13   6        5.98       -1.84     10.78 o
   5  13   6        1.01       12.57     11.58 o
   6  13   6        0.21       -0.08     12.65 o
   7  13   6        2.92       16.23     13.08 o
   8  13   6        3.16       18.68     14.76 o
   0  14   6       18.82        2.81     16.72 o
   1  14   6        3.47        3.48     11.57 o
   2  14   6        0.39      -14.78     12.60 o
   1   1   7     4681.07     4710.40     64.92 o
   2   1   7     5140.50     5123.92     85.63 o
   3   1   7      197.73      179.29      9.28 o
   4   1   7     4344.94     4408.30     61.57 o
   5   1   7      223.35      232.46      8.21 o
   6   1   7     1749.10     1755.89     29.43 o
   7   1   7     4028.03     4033.61     58.42 o
   8   1   7     2793.77     2700.28     45.83 o
   9   1   7     4143.48     3991.72     71.96 o
  10   1   7     4600.18     4655.78     69.70 o
  11   1   7       43.73       45.02      7.23 o
  12   1   7       39.14       33.34      6.60 o
  13   1   7       28.53       29.38      6.43 o
  14   1   7     2676.22     2631.79     48.34 o
  15   1   7        0.22       19.49      8.30 o
  16   1   7      105.61      103.78     10.88 o
  17   1   7      105.96      111.09     11.43 o
  18   1   7       19.38       11.19     21.50 o
  19   1   7        3.34       -9.20     11.73 o
  20   1   7       19.61       27.29     31.07 o
  21   1   7      106.28       72.22     22.22 o
  22   1   7       46.27       71.30     22.99 o
   0   2   7     3842.63     3738.46     71.87 o
   1   2   7      434.86      400.84      8.29 o
   2   2   7      187.59      227.27     13.40 o
   3   2   7     7564.49     7603.78     90.49 o
   4   2   7      773.09      804.67     14.28 o
   5   2   7     1105.65     1179.40     19.85 o
   6   2   7     2738.78     2884.46     47.87 o
   7   2   7     3896.35     3994.15     64.49 o
   8   2   7      976.36      899.18     19.62 o
   9   2   7      586.78      601.95     15.72 o
  10   2   7        2.41       -7.08      4.72 o
  11   2   7      325.47      313.36     13.30 o
  12   2   7     1677.73     1756.93     41.34 o
  13   2   7       15.72       11.20     20.13 o
  14   2   7      190.93      225.96     17.91 o
  15   2   7      848.45      897.33     34.89 o
  16   2   7      111.43       89.30     15.79 o
  17   2   7       26.05       23.89     12.21 o
  18   2   7       63.44       99.11     14.93 o
  19   2   7       61.69       47.69     14.08 o
  20   2   7       23.66      -16.60     25.54 o
  21   2   7       13.33      -11.82     33.20 o
  22   2   7        2.48        3.68     30.43 o
   1   3   7      219.59      185.40      5.14 o
   2   3   7      132.32      127.49      5.68 o
   3   3   7     4158.84     4021.85     50.30 o
   4   3   7     6136.16     6579.62     71.51 o
   5   3   7    10018.65    10770.85    136.71 o
   6   3   7     4542.91     4695.49     73.14 o
   7   3   7      115.18      113.51      8.06 o
   8   3   7       38.74       62.31      8.78 o
   9   3   7      160.38      180.80     10.54 o
  10   3   7      214.27      216.92     11.87 o
  11   3   7        8.11       -2.18      5.57 o
  12   3   7       19.57        8.24     13.91 o
  13   3   7      117.67      109.73     11.72 o
  14   3   7       94.84      107.38     14.52 o
  15   3   7      934.23      869.03     52.48 o
  16   3   7      151.25      148.26     17.07 o
  17   3   7       89.88       71.65     14.16 o
  18   3   7       55.59       63.65     14.75 o
  19   3   7        1.39       -5.49     12.06 o
  20   3   7      150.42      146.19     19.56 o
  21   3   7        8.43       -3.03     17.12 o
   0   4   7      204.24      201.93      9.55 o
   1   4   7      667.08      683.91     10.27 o
   2   4   7       93.10      113.00      4.29 o
   3   4   7        5.36       12.21      2.66 o
   4   4   7      360.74      354.83      7.78 o
   5   4   7      108.22      116.22      4.88 o
   6   4   7      869.44      873.09     16.93 o
   7   4   7     1484.78     1458.27     25.08 o
   8   4   7      507.31      546.49     13.05 o
   9   4   7      107.90       98.41      6.64 o
  10   4   7      435.03      437.80     12.99 o
  11   4   7      297.81      318.74     17.99 o
  12   4   7       64.81       69.87     10.79 o
  13   4   7       13.54        7.71      8.96 o
  14   4   7       50.50       50.51     15.63 o
  15   4   7       34.75       22.81     15.23 o
  16   4   7       55.37       49.46     13.10 o
  17   4   7      183.30      194.30     22.52 o
  18   4   7       77.11       52.76     15.65 o
  19   4   7        8.31       -2.83     12.62 o
  20   4   7       21.39       21.38     14.67 o
  21   4   7        6.75        7.38     14.91 o
   1   5   7       71.89       55.29      4.24 o
   2   5   7        3.28        5.26      3.34 o
   3   5   7       21.85       30.87      3.55 o
   4   5   7      140.96      134.50      4.89 o
   5   5   7     1023.65     1030.57     17.64 o
   6   5   7       30.84       34.74      4.16 o
   7   5   7      539.56      611.25     15.62 o
   8   5   7       23.71       22.16      5.67 o
   9   5   7        0.57       -0.28      5.18 o
  10   5   7      494.93      454.03     14.27 o
  11   5   7        1.91       -2.87      6.69 o
  12   5   7        0.44        3.78     14.94 o
  13   5   7        4.15        2.97      7.59 o
  14   5   7      125.23      131.09     23.27 o
  15   5   7        9.09        8.97      8.54 o
  16   5   7       73.17       76.46     11.74 o
  17   5   7        0.29       -4.30     11.82 o
  18   5   7        1.78      -13.11     16.17 o
  19   5   7       35.56       25.71     14.96 o
  20   5   7       28.30       23.40     21.07 o
   0   6   7       65.00       82.00      6.84 o
   1   6   7        1.59       -2.30      3.60 o
   2   6   7      171.43      151.02      6.65 o
   3   6   7       14.25       17.92      4.06 o
   4   6   7      107.62      118.90      6.91 o
   5   6   7        1.41        0.77      3.47 o
   6   6   7        7.98       15.57      4.11 o
   7   6   7        3.00       14.95      4.86 o
   8   6   7      477.65      488.57     20.37 o
   9   6   7      457.38      434.38     19.69 o
  10   6   7      153.56      146.91     12.41 o
  11   6   7        1.25      -11.63     10.47 o
  12   6   7        0.87       -9.05      7.90 o
  13   6   7       64.49       62.53      9.91 o
  14   6   7        0.29       -0.84      9.83 o
  15   6   7      157.11      143.07     12.78 o
  16   6   7      140.14      132.14     12.91 o
  17   6   7      497.67      496.23     30.04 o
  18   6   7       68.52       87.30     11.39 o
  19   6   7        0.18       -1.51      9.16 o
  20   6   7       14.02        0.52     14.24 o
   1   7   7      334.00      322.14     10.30 o
   2   7   7      989.87      925.03     17.92 o
   3   7   7       46.66       36.88      5.04 o
   4   7   7      138.63      139.02      6.95 o
   5   7   7       10.66       10.28      4.11 o
   6   7   7       40.16       44.88      4.99 o
   7   7   7      850.53      783.65     15.58 o
   8   7   7      626.53      642.60     24.71 o
   9   7   7       14.40        9.70      6.03 o
  10   7   7       19.36       10.83     10.18 o
  11   7   7      110.86      105.33     12.50 o
  12   7   7      119.28       70.61     17.57 o
  13   7   7       63.23       69.96     15.21 o
  14   7   7       14.24       16.36     10.50 o
  15   7   7        5.01      -11.99     10.32 o
  16   7   7       32.67       40.86     12.78 o
  17   7   7       15.17       19.33     10.60 o
  18   7   7       56.75       45.70     13.21 o
  19   7   7       18.96        8.74     10.09 o
   0   8   7     2301.29     2254.11     46.88 o
   1   8   7      418.68      414.45     12.07 o
   2   8   7        3.23        6.67      8.16 o
   3   8   7     1078.65      982.14     30.42 o
   4   8   7      199.02      220.98     14.99 o
   5   8   7      724.61      702.77     14.64 o
   6   8   7      657.53      689.91     14.64 o
   7   8   7      634.32      644.78     17.20 o
   8   8   7       47.99       59.97     10.08 o
   9   8   7       40.23       31.53      9.01 o
  10   8   7       65.32       47.78     11.64 o
  11   8   7      184.64      156.23     31.11 o
  12   8   7       27.80       24.57     11.18 o
  13   8   7        1.82        1.53     11.98 o
  14   8   7        1.28       -4.14     10.45 o
  15   8   7       18.86       21.79     11.84 o
  16   8   7        0.51       12.81     12.24 o
  17   8   7        0.07       11.02     12.76 o
  18   8   7        5.09        9.70     16.63 o
   1   9   7        0.37       -1.02      5.94 o
   2   9   7      143.30      152.75      9.85 o
   3   9   7     3414.53     3357.80     53.90 o
   4   9   7     2221.45     2131.54     37.31 o
   5   9   7      330.28      366.36     17.02 o
   6   9   7      716.75      744.31     37.67 o
   7   9   7      695.98      719.54     24.92 o
   8   9   7      282.01      326.49     22.68 o
   9   9   7        9.51        8.95      8.54 o
  10   9   7        0.07       -5.10     10.89 o
  11   9   7       27.62       41.56     12.21 o
  12   9   7        7.69        2.62     16.27 o
  13   9   7        4.58        8.84     11.79 o
  14   9   7       25.27       41.30     13.12 o
  15   9   7       97.00      106.62     15.89 o
  16   9   7        0.77        7.71     13.07 o
   0  10   7     1735.22     1784.76     42.33 o
   1  10   7        1.04       20.01     11.54 o
   2  10   7       10.19        3.72     12.31 o
   3  10   7        0.69        1.11      8.20 o
   4  10   7       29.03       14.92     11.49 o
   5  10   7       10.69       13.56      7.94 o
   6  10   7        8.83       -0.84      8.26 o
   7  10   7        1.70      -13.13      8.76 o
   8  10   7       20.26        4.18     11.97 o
   9  10   7       33.74       43.87     12.72 o
  10  10   7        1.55        9.84     12.10 o
  11  10   7        2.21        9.03     11.68 o
  12  10   7       37.90       33.57     13.36 o
  13  10   7        0.65       11.79     12.57 o
  14  10   7       13.63       26.54     13.26 o
  15  10   7        3.67      -10.14     16.23 o
   1  11   7       18.01       22.50      9.69 o
   2  11   7       13.39        7.22     10.66 o
   3  11   7       37.57       32.60      9.45 o
   4  11   7       36.19       29.13     11.28 o
   5  11   7      156.07      129.56     14.46 o
   6  11   7       68.64       52.77     12.10 o
   7  11   7        8.02        4.86     10.35 o
   8  11   7       24.39       53.26     14.55 o
   9  11   7      164.88      128.74     21.92 o
  10  11   7       57.46       61.04     15.40 o
  11  11   7       33.83       21.95     13.62 o
  12  11   7        1.12      -15.83     12.05 o
  13  11   7        1.27       28.85     22.55 o
   0  12   7        1.40      -17.99     11.99 o
   1  12   7        7.48      -12.92      8.61 o
   2  12   7        4.46       -3.58     10.50 o
   3  12   7        7.34        9.55     10.57 o
   4  12   7       54.16       64.96     14.13 o
   5  12   7        5.62        3.69     10.84 o
   6  12   7        7.94        7.25     11.13 o
   7  12   7        0.02       -3.42     10.92 o
   8  12   7       12.37       24.18     14.28 o
   9  12   7       53.57       92.63     17.14 o
  10  12   7       31.36       39.91     14.79 o
  11  12   7       27.05       14.52     16.64 o
   1  13   7        0.29       -7.03     10.31 o
   2  13   7        0.56       -0.30     11.14 o
   3  13   7       35.33       35.40     12.90 o
   4  13   7        5.66        8.55     11.49 o
   5  13   7        0.29        1.01     11.46 o
   6  13   7        5.90        0.74     11.26 o
   7  13   7        0.53       10.68     12.11 o
   1   0   8     1313.29     1347.90     49.80 o
   2   0   8      233.84      248.09     10.62 o
   3   0   8     2577.55     2498.23     62.98 o
   4   0   8     3972.03     4185.62    101.50 o
   5   0   8     2079.98     2053.80     52.84 o
   6   0   8      579.82      599.27     22.19 o
   7   0   8      220.53      172.17     20.61 o
   8   0   8    25767.47    25499.01    493.36 o
   9   0   8    24138.64    23384.24    453.99 o
  10   0   8     1330.15     1504.17     39.18 o
  11   0   8       35.24       40.21     10.49 o
  12   0   8     2031.44     1796.49     45.65 o
  13   0   8      153.62      180.72     14.58 o
  14   0   8      506.02      425.94     51.92 o
  15   0   8       53.32       12.77     21.28 o
  16   0   8     2537.91     2707.30    125.13 o
  17   0   8     3088.75     3176.32    143.00 o
  18   0   8      620.03      610.32     59.16 o
  19   0   8      621.84      637.56     60.86 o
  20   0   8      953.08      984.43     71.93 o
  21   0   8      107.80      119.60     36.60 o
   1   1   8     2226.22     2219.35     45.60 o
   2   1   8        7.76        2.28      1.88 o
   3   1   8        8.35        2.27      2.67 o
   4   1   8     4695.43     4792.38     83.61 o
   5   1   8      616.22      566.68     20.87 o
   6   1   8     9163.39     9102.06    126.38 o
   7   1   8      874.73      830.22     21.22 o
   8   1   8      306.85      286.59      8.99 o
   9   1   8      246.03      219.40     13.94 o
  10   1   8      862.69      803.79     17.87 o
  11   1   8       38.71       37.63      5.75 o
  12   1   8        3.28        5.85      7.11 o
  13   1   8     1882.59     1864.30     38.47 o
  14   1   8      575.38      554.50     26.41 o
  15   1   8      510.96      529.95     91.72 o
  16   1   8       65.78       73.76     13.87 o
  17   1   8       46.22       24.72     21.76 o
  18   1   8       22.30       21.05     12.44 o
  19   1   8        1.83       -0.89     16.40 o
  20   1   8       58.62      102.51     23.17 o
  21   1   8       28.76       16.00     20.01 o
   0   2   8       50.06       69.44      5.41 o
   1   2   8      546.16      543.02     10.47 o
   2   2   8      322.85      371.69      8.09 o
   3   2   8      106.91      118.57      8.33 o
   4   2   8     1165.81     1152.99     19.52 o
   5   2   8        1.98        4.10      2.83 o
   6   2   8        0.19       -2.55      4.33 o
   7   2   8       96.29       81.37      6.69 o
   8   2   8      178.94      172.79      8.71 o
   9   2   8        1.55        0.32      5.84 o
  10   2   8       27.08       18.21      5.71 o
  11   2   8        4.02        6.30      5.83 o
  12   2   8       99.51      100.59     10.95 o
  13   2   8        6.21       15.05     18.39 o
  14   2   8      226.12      218.03     24.59 o
  15   2   8       26.85       12.85     11.92 o
  16   2   8        7.69       13.86     16.21 o
  17   2   8      100.15      101.03     15.53 o
  18   2   8       67.28       42.78     18.91 o
  19   2   8        5.28       -8.85     11.59 o
  20   2   8       15.61       13.41     17.15 o
  21   2   8       25.77       46.27     32.13 o
   1   3   8     1005.42     1062.32     17.25 o
   2   3   8      368.72      447.48     18.41 o
   3   3   8     2108.55     2144.48     31.61 o
   4   3   8      447.15      443.28     13.84 o
   5   3   8     1318.86     1465.20     19.73 o
   6   3   8      884.40     1055.86     21.54 o
   7   3   8        6.74        6.00      6.04 o
   8   3   8      283.04      313.42     14.82 o
   9   3   8       46.74       49.15      7.30 o
  10   3   8      117.11      115.60      9.59 o
  11   3   8      243.72      231.35     12.94 o
  12   3   8      179.73      176.64     11.81 o
  13   3   8      192.13      217.18     17.68 o
  14   3   8      354.01      338.06     28.65 o
  15   3   8       38.13       32.08     12.38 o
  16   3   8        3.00        0.77     11.46 o
  17   3   8        0.49        0.16     11.42 o
  18   3   8       34.91       25.60     12.91 o
  19   3   8        4.95       16.34     13.06 o
  20   3   8      111.90      129.15     24.63 o
  21   3   8        2.38       31.92     20.30 o
   0   4   8     3122.32     3163.91     58.38 o
   1   4   8      454.68      438.17     10.16 o
   2   4   8       22.85       33.60      3.87 o
   3   4   8      205.05      243.01      6.81 o
   4   4   8      288.12      314.41      9.70 o
   5   4   8      238.18      240.79      6.79 o
   6   4   8        3.97        7.80      3.99 o
   7   4   8     1331.03     1339.81     25.57 o
   8   4   8      751.73      755.11     16.07 o
   9   4   8       12.77       13.42      4.64 o
  10   4   8      136.14      148.12      8.03 o
  11   4   8      168.17      177.67     13.90 o
  12   4   8      486.24      472.78     20.41 o
  13   4   8        9.84      -17.88     18.73 o
  14   4   8      156.54      171.09     34.47 o
  15   4   8      142.15      122.15     33.20 o
  16   4   8      195.87      208.29     19.66 o
  17   4   8        6.29       -3.72     12.16 o
  18   4   8       85.52       67.23     24.27 o
  19   4   8      195.44      222.14     22.08 o
  20   4   8       23.98       -6.88     13.46 o
  21   4   8       55.58       48.65     21.02 o
   1   5   8        4.15       -3.15      3.21 o
   2   5   8       33.96       36.01      4.43 o
   3   5   8       17.12       22.26      3.32 o
   4   5   8        4.11       12.60      2.69 o
   5   5   8       30.60       32.88      3.79 o
   6   5   8       50.09       62.46      5.65 o
   7   5   8       13.01       13.09      5.41 o
   8   5   8      228.62      247.46     14.74 o
   9   5   8      298.92      289.25     12.61 o
  10   5   8       55.10       50.98      6.84 o
  11   5   8        1.81        8.93      6.77 o
  12   5   8        1.01       -1.32     11.55 o
  13   5   8        6.15       -3.06     22.98 o
  14   5   8       34.95       32.72      9.87 o
  15   5   8        8.20        7.55      9.80 o
  16   5   8        2.35       -3.84      9.77 o
  17   5   8        4.49        7.08     13.65 o
  18   5   8       13.45       29.72     10.18 o
  19   5   8        0.84       12.56     14.11 o
  20   5   8        0.74       -9.24     14.64 o
   0   6   8      309.77      298.11     13.30 o
   1   6   8      213.00      216.25      8.09 o
   2   6   8      534.97      536.34     11.67 o
   3   6   8      236.62      241.83      8.31 o
   4   6   8      780.16      755.67     12.87 o
   5   6   8      281.53      273.10      8.44 o
   6   6   8      203.63      220.26      8.34 o
   7   6   8       49.89       56.29      5.47 o
   8   6   8      552.43      517.38     15.77 o
   9   6   8      273.32      262.48     15.29 o
  10   6   8      355.66      348.53     18.73 o
  11   6   8       14.59        8.25      8.43 o
  12   6   8        3.43       -3.17      7.61 o
  13   6   8       26.86       23.24      9.17 o
  14   6   8      265.59      263.36     17.21 o
  15   6   8       42.41       22.45     10.11 o
  16   6   8      699.18      653.63     26.76 o
  17   6   8       28.54       22.01     15.78 o
  18   6   8       25.36       19.37     10.28 o
  19   6   8       29.94       29.18     15.38 o
   1   7   8      386.92      442.65     12.51 o
   2   7   8     1033.55     1053.41     20.33 o
   3   7   8      538.03      565.54     20.78 o
   4   7   8      607.98      592.92     13.03 o
   5   7   8        2.95       13.45      3.68 o
   6   7   8      652.90      646.11     15.91 o
   7   7   8        2.87       10.94      4.74 o
   8   7   8       77.16       74.16      7.80 o
   9   7   8      540.42      541.50     16.96 o
  10   7   8      334.40      314.28     14.56 o
  11   7   8      104.47       96.95     15.87 o
  12   7   8      552.42      529.66     23.56 o
  13   7   8      384.76      320.48     19.44 o
  14   7   8        4.19        5.01     10.38 o
  15   7   8       51.52       70.48     12.53 o
  16   7   8       10.50       35.18     11.84 o
  17   7   8        6.45        6.89     11.46 o
  18   7   8       33.63       36.16     13.00 o
   0   8   8      191.51      199.39     13.23 o
   1   8   8      399.82      396.85     13.28 o
   2   8   8        4.75       26.05      6.36 o
   3   8   8      218.04      224.75     10.42 o
   4   8   8       92.26      109.10      9.29 o
   5   8   8      288.60      316.53     10.61 o
   6   8   8      117.74      141.39      8.02 o
   7   8   8        2.83        8.69      6.05 o
   8   8   8       78.75       89.03     13.29 o
   9   8   8       12.93       17.67      8.73 o
  10   8   8       49.58       48.04     11.67 o
  11   8   8       31.15       12.30     10.61 o
  12   8   8        1.93      -14.15      9.43 o
  13   8   8        5.01        8.57     10.41 o
  14   8   8       11.22       12.79     11.84 o
  15   8   8        9.79        1.62     10.85 o
  16   8   8        0.26      -15.67     10.44 o
  17   8   8        6.91        3.68     12.21 o
   1   9   8      124.04      132.55      9.17 o
   2   9   8      624.53      632.57     18.34 o
   3   9   8      785.88      833.90     19.86 o
   4   9   8       23.52       17.10      8.65 o
   5   9   8      510.76      495.14     14.62 o
   6   9   8      631.94      604.21     19.33 o
   7   9   8       48.90       41.99      8.75 o
   8   9   8       84.84      105.50     11.71 o
   9   9   8       45.43       41.63     10.96 o
  10   9   8        5.28       12.45     10.95 o
  11   9   8        9.48       13.82     11.38 o
  12   9   8       14.20        5.55     11.50 o
  13   9   8       12.59       -0.71     11.54 o
  14   9   8      109.19      106.94     16.03 o
  15   9   8        5.32       -2.50     11.90 o
  16   9   8       49.32       33.73     21.04 o
   0  10   8     2694.90     2772.67     95.16 o
   1  10   8     1605.32     1582.87     30.69 o
   2  10   8      687.87      696.84     19.81 o
   3  10   8        2.84        0.29     14.34 o
   4  10   8       60.74       52.83      9.17 o
   5  10   8      253.50      259.90     14.57 o
   6  10   8       25.67        9.99      8.48 o
   7  10   8        0.02       -7.13     11.46 o
   8  10   8      108.49       96.54     15.16 o
   9  10   8      222.26      162.27     17.44 o
  10  10   8       19.15      -10.04     11.20 o
  11  10   8       70.97       59.03     14.03 o
  12  10   8       58.58       46.95     14.30 o
  13  10   8       29.65       19.90     13.45 o
  14  10   8        7.39      -16.76     12.48 o
  15  10   8       61.48       90.22     17.12 o
   1  11   8        0.00        5.08      7.72 o
   2  11   8        0.87        1.18      8.97 o
   3  11   8       33.26       42.48     10.28 o
   4  11   8       63.06       50.13     12.69 o
   5  11   8        3.64       11.47     11.67 o
   6  11   8       52.40       34.90     12.65 o
   7  11   8        0.76        7.64     10.82 o
   8  11   8       56.20       30.25     14.02 o
   9  11   8       12.81        5.97     12.75 o
  10  11   8       64.48       72.51     16.00 o
  11  11   8        0.73      -17.63     11.76 o
  12  11   8        0.75       30.36     14.51 o
  13  11   8        2.63        5.68     13.94 o
   0  12   8        0.22       -9.40     11.76 o
   1  12   8       12.67        9.94      9.53 o
   2  12   8       14.29       14.06     10.50 o
   3  12   8        0.46       10.51     10.85 o
   4  12   8        0.16       -2.76     10.93 o
   5  12   8        0.24        5.87     10.61 o
   6  12   8        1.79        8.05     11.13 o
   7  12   8        0.06        0.38     11.36 o
   8  12   8        0.58       14.00     13.48 o
   9  12   8        8.23       22.66     14.38 o
  10  12   8        1.74       -5.55     13.75 o
   1  13   8        8.95        8.20     12.33 o
   2  13   8        0.14        5.32     11.49 o
   3  13   8       16.15       24.11     11.84 o
   4  13   8        2.42       -4.25     11.16 o
   5  13   8        0.78        4.36     11.53 o
   6  13   8        2.43        0.43     11.74 o
   1   1   9     1530.31     1448.44     32.93 o
   2   1   9      157.32      156.74      5.23 o
   3   1   9      299.10      319.88     14.76 o
   4   1   9       11.41       18.53      6.14 o
   5   1   9       31.42       30.00      4.24 o
   6   1   9      543.58      579.89     12.23 o
   7   1   9     7161.76     6828.36    104.89 o
   8   1   9     2960.89     3063.06     46.67 o
   9   1   9     2520.11     2416.88     38.04 o
  10   1   9     1445.87     1452.26     23.96 o
  11   1   9      257.16      253.40     15.64 o
  12   1   9     1136.86     1095.37     26.54 o
  13   1   9     2702.78     2554.62     49.42 o
  14   1   9      520.14      537.46     22.30 o
  15   1   9      552.53      511.44     36.56 o
  16   1   9        5.40       -2.63     16.40 o
  17   1   9       21.05       21.49     17.46 o
  18   1   9      146.34      204.35     49.80 o
  19   1   9       47.45       23.21     18.93 o
  20   1   9       39.01       35.54     19.56 o
  21   1   9        3.69       32.06     20.18 o
   0   2   9     7287.79     7851.24    180.48 o
   1   2   9      248.29      268.35      7.54 o
   2   2   9     1126.02     1049.35     15.37 o
   3   2   9       29.08       55.30      7.51 o
   4   2   9     1829.15     1778.24     29.76 o
   5   2   9      266.41      263.00      8.82 o
   6   2   9      486.23      461.37      9.60 o
   7   2   9      403.75      413.31     13.03 o
   8   2   9       77.58       95.99      7.25 o
   9   2   9      515.46      513.54     15.18 o
  10   2   9      192.52      194.38      9.94 o
  11   2   9       73.09       73.10      8.78 o
  12   2   9      523.30      546.43     23.59 o
  13   2   9       21.36       14.83      7.52 o
  14   2   9       17.94       33.31     17.30 o
  15   2   9      141.68      117.85     21.44 o
  16   2   9       15.08        0.79     15.32 o
  17   2   9       22.42        6.81     22.98 o
  18   2   9        8.40       18.30     16.96 o
  19   2   9        4.76      -23.81     15.87 o
  20   2   9       24.32       25.68     18.70 o
  21   2   9       39.78        7.43     19.88 o
   1   3   9     2090.46     2025.36     29.48 o
   2   3   9     1641.24     1674.16     25.00 o
   3   3   9    12298.96    12858.40    176.45 o
   4   3   9     4846.08     5102.58     62.87 o
   5   3   9      173.95      166.62      5.62 o
   6   3   9      338.79      401.36     10.71 o
   7   3   9      134.59      153.33      7.46 o
   8   3   9       76.62       62.36      8.83 o
   9   3   9       63.18       68.65      8.23 o
  10   3   9      217.15      222.19     14.74 o
  11   3   9       42.60       38.48      7.94 o
  12   3   9        1.12       -1.89      7.08 o
  13   3   9      344.37      328.75     21.72 o
  14   3   9        1.49      -20.08     13.39 o
  15   3   9      150.95      136.01     22.30 o
  16   3   9       21.70       15.53     18.51 o
  17   3   9       19.31       16.32     31.07 o
  18   3   9        0.00        0.10     16.96 o
  19   3   9      104.79       86.92     34.69 o
  20   3   9        3.73       -8.53     16.78 o
  21   3   9        3.17       -4.02     18.46 o
   0   4   9      163.05      186.29      9.98 o
   1   4   9     4108.58     4408.01     59.87 o
   2   4   9     1107.35     1174.97     19.39 o
   3   4   9      112.11      125.28      7.81 o
   4   4   9      842.67      799.72     14.32 o
   5   4   9       74.99       66.64      4.31 o
   6   4   9       37.21       52.98      5.71 o
   7   4   9       18.19       45.24      5.35 o
   8   4   9      180.11      183.52      8.29 o
   9   4   9      396.51      420.42     12.09 o
  10   4   9      420.02      398.10     14.07 o
  11   4   9        1.35        4.21      4.55 o
  12   4   9      114.43      113.11      7.48 o
  13   4   9      122.46      105.60     12.05 o
  14   4   9       30.54       65.97     26.81 o
  15   4   9      107.57      111.08     32.35 o
  16   4   9      117.48      151.24     27.03 o
  17   4   9        0.79       13.23     17.15 o
  18   4   9       14.08       -8.87     16.10 o
  19   4   9        8.24      -16.32     16.81 o
  20   4   9        0.25      -19.84     17.02 o
   1   5   9        0.02       -2.08      3.81 o
   2   5   9      396.17      426.73     10.96 o
   3   5   9       14.72       18.10      3.40 o
   4   5   9     1296.17     1283.16     23.25 o
   5   5   9        1.34        3.37      3.70 o
   6   5   9       59.18       60.14      5.76 o
   7   5   9      815.44      836.76     24.18 o
   8   5   9       73.74       90.23      7.84 o
   9   5   9      367.28      326.40     12.91 o
  10   5   9        2.01       -3.03      5.66 o
  11   5   9      105.45       78.45     10.64 o
  12   5   9       30.80       18.49      8.32 o
  13   5   9       13.52        2.27      8.37 o
  14   5   9       12.13       20.25      9.48 o
  15   5   9       27.24       28.87     10.04 o
  16   5   9        0.88        2.21      9.77 o
  17   5   9        2.26       19.32     12.58 o
  18   5   9        1.09      -19.64     15.61 o
  19   5   9        8.51       11.12     18.36 o
  20   5   9        1.16      -25.87     21.28 o
   0   6   9      817.62      780.57     24.32 o
   1   6   9      114.95       92.06      6.02 o
   2   6   9      212.09      192.68      7.81 o
   3   6   9       36.06       35.24      4.79 o
   4   6   9       39.42       45.11      4.03 o
   5   6   9      393.53      433.44      9.84 o
   6   6   9       10.87       23.01      4.54 o
   7   6   9       45.47       40.39      6.91 o
   8   6   9      659.96      662.69     18.25 o
   9   6   9      115.42      148.59     12.29 o
  10   6   9      173.41      152.21     10.26 o
  11   6   9       81.25       75.06     10.16 o
  12   6   9       15.11        7.73      8.61 o
  13   6   9        0.00       -6.35      8.29 o
  14   6   9       72.67       63.92     15.27 o
  15   6   9        1.26        8.07     10.23 o
  16   6   9       69.97       69.79     19.86 o
  17   6   9       55.90       19.93     10.95 o
  18   6   9       59.65       53.19     16.50 o
  19   6   9       43.95       44.49     21.72 o
   1   7   9      981.13      943.67     20.35 o
   2   7   9      128.78      130.04      8.07 o
   3   7   9      449.78      409.80     11.49 o
   4   7   9       56.03       55.78      5.84 o
   5   7   9      226.08      236.67     11.18 o
   6   7   9      258.02      284.53     10.05 o
   7   7   9      249.23      276.26     13.29 o
   8   7   9      380.72      364.80     16.78 o
   9   7   9        1.62        7.60      6.95 o
  10   7   9       71.85       47.92      8.70 o
  11   7   9      198.67      181.52     12.59 o
  12   7   9      165.47      153.52     14.88 o
  13   7   9       30.48       19.71     10.61 o
  14   7   9      253.65      223.59     17.46 o
  15   7   9        5.60        2.97      9.79 o
  16   7   9        6.38       -3.70     10.39 o
  17   7   9        0.05       -3.46     13.03 o
  18   7   9        0.07       -0.13     18.94 o
   0   8   9      768.53      788.61     27.14 o
   1   8   9        0.06       14.94      6.53 o
   2   8   9      264.87      278.75     15.69 o
   3   8   9      100.57      119.27      8.94 o
   4   8   9      137.11      193.80     10.40 o
   5   8   9        0.00       12.47      6.54 o
   6   8   9        1.33        7.85      8.38 o
   7   8   9       99.34      109.63      8.16 o
   8   8   9       56.19       42.31      9.14 o
   9   8   9      152.95      137.16     13.01 o
  10   8   9      301.08      269.76     27.87 o
  11   8   9       30.23       19.46     10.72 o
  12   8   9        3.04       -0.41     10.05 o
  13   8   9        0.62       -8.59      9.85 o
  14   8   9        0.91       -6.47     10.43 o
  15   8   9        3.93        5.43     11.46 o
  16   8   9       31.31       13.27     11.95 o
  17   8   9        5.76       10.11     12.08 o
   1   9   9      283.81      312.61     13.52 o
   2   9   9        0.03       17.88      8.08 o
   3   9   9      135.74      145.76     10.60 o
   4   9   9      411.33      404.90     18.52 o
   5   9   9     1260.04     1239.78     23.67 o
   6   9   9       94.91      107.63     10.31 o
   7   9   9      237.63      241.60     12.75 o
   8   9   9       60.13       87.32     15.91 o
   9   9   9       85.39       93.08     11.76 o
  10   9   9       24.96       15.37     10.44 o
  11   9   9       49.49       34.15     12.50 o
  12   9   9       12.40       18.10     12.31 o
  13   9   9        7.10        7.41     11.68 o
  14   9   9       46.12       30.11     12.98 o
  15   9   9       76.80       72.12     14.99 o
  16   9   9       34.38       32.64     14.20 o
   0  10   9      565.17      608.07     24.23 o
   1  10   9      101.60      141.92     11.30 o
   2  10   9       31.44       70.37     10.52 o
   3  10   9      528.78      562.10     23.65 o
   4  10   9       32.45       26.29      8.94 o
   5  10   9      110.20      132.68     11.04 o
   6  10   9        2.31        4.43      8.45 o
   7  10   9       42.37       36.86     11.17 o
   8  10   9        1.21        1.98     17.42 o
   9  10   9        9.73        6.57     13.10 o
  10  10   9       13.52       30.96     14.90 o
  11  10   9        2.66       23.48     12.97 o
  12  10   9        9.08       17.44     15.14 o
  13  10   9        1.14       28.37     13.63 o
  14  10   9        2.51        6.54     13.32 o
   1  11   9       72.51       72.59      9.51 o
   2  11   9       43.21       37.67     10.09 o
   3  11   9      335.97      350.20     17.65 o
   4  11   9        7.76       19.29     10.93 o
   5  11   9        0.64       -6.49     10.68 o
   6  11   9      223.56      255.70     18.08 o
   7  11   9       22.80       13.16     11.34 o
   8  11   9       15.60        0.54     12.92 o
   9  11   9       14.60        6.30     13.13 o
  10  11   9        8.52        0.41     13.19 o
  11  11   9        2.92       -9.52     13.68 o
  12  11   9       18.11       40.81     15.29 o
   0  12   9       43.89       28.50     16.54 o
   1  12   9        0.02        5.08     11.25 o
   2  12   9        1.23      -11.59     10.43 o
   3  12   9        2.64        5.41     10.84 o
   4  12   9        7.97       -2.77     10.75 o
   5  12   9       30.33       33.56     12.35 o
   6  12   9       82.83       98.57     14.66 o
   7  12   9        8.21        9.65     11.59 o
   8  12   9        3.53      -14.23     14.40 o
   9  12   9        1.78        9.86     13.99 o
   1  13   9       16.34       30.51     12.45 o
   2  13   9       46.02       49.22     13.35 o
   3  13   9        1.88       -3.05     11.54 o
   4  13   9        1.43       -0.30     11.55 o
   5  13   9       17.62       26.88     12.49 o
   0   0  10        8.40       -0.43      6.38 o
   1   0  10      209.76      206.26     11.63 o
   2   0  10        0.73        0.43      6.38 o
   3   0  10       24.51        6.81     11.07 o
   4   0  10        6.10        5.45      5.53 o
   5   0  10      160.13      177.05     11.79 o
   6   0  10      789.12      784.37     25.94 o
   7   0  10      395.51      378.57     13.80 o
   8   0  10      164.06      162.93     15.30 o
   9   0  10      107.53      109.98     15.51 o
  10   0  10      356.20      368.60     18.02 o
  11   0  10       23.72       25.80      9.49 o
  12   0  10      111.90      111.79     18.22 o
  13   0  10      758.24      719.29     27.22 o
  14   0  10        0.07       -6.96     18.05 o
  15   0  10        0.92       -8.09     21.71 o
  16   0  10      105.73      150.24     33.20 o
  17   0  10      238.07      303.46     43.41 o
  18   0  10      211.16      266.43     42.56 o
  19   0  10       14.17       -2.55     23.41 o
  20   0  10       29.71       51.50     31.07 o
  21   0  10        0.01       -3.83     26.81 o
   1   1  10     2731.11     2664.58     54.86 o
   2   1  10       25.17       32.11      5.26 o
   3   1  10      706.68      668.45     28.13 o
   4   1  10     1138.57     1053.48     24.00 o
   5   1  10      106.90       90.10      7.55 o
   6   1  10      930.10      898.69     17.17 o
   7   1  10      440.67      366.65     10.26 o
   8   1  10       72.11       72.39      5.75 o
   9   1  10       19.00       11.85      4.35 o
  10   1  10      895.63      847.57     16.45 o
  11   1  10      200.55      204.63      8.06 o
  12   1  10     1512.89     1326.53     27.88 o
  13   1  10       97.86       78.75      8.95 o
  14   1  10     2088.19     2031.36     50.99 o
  15   1  10       49.56       52.47     19.20 o
  16   1  10       18.07       21.90     16.87 o
  17   1  10       17.10       39.47     18.63 o
  18   1  10      174.83      189.90     27.31 o
  19   1  10       97.95      156.65     25.70 o
  20   1  10       21.86       46.06     20.91 o
  21   1  10        1.67        9.12     20.00 o
   0   2  10      428.66      377.54     17.69 o
   1   2  10     1991.37     2002.55     31.47 o
   2   2  10      704.95      674.81     11.43 o
   3   2  10        0.09       -5.31      3.54 o
   4   2  10     3940.01     3925.42     57.94 o
   5   2  10      887.91      809.47     17.82 o
   6   2  10     2201.25     2282.54     36.28 o
   7   2  10      662.00      603.27     15.04 o
   8   2  10       38.60       23.95      6.44 o
   9   2  10      613.35      637.96     17.19 o
  10   2  10     2582.14     2406.39     43.89 o
  11   2  10      252.73      260.01     13.77 o
  12   2  10      250.02      266.23     14.79 o
  13   2  10        2.01      -14.50      9.67 o
  14   2  10      568.65      632.42     25.94 o
  15   2  10       39.72       19.71     17.07 o
  16   2  10      580.54      612.67     60.86 o
  17   2  10      144.24      110.14     24.90 o
  18   2  10      293.55      281.72     31.10 o
  19   2  10        2.68       12.75     17.79 o
  20   2  10        7.89       32.21     19.88 o
   1   3  10     1070.04     1107.83     20.23 o
   2   3  10      237.19      281.63     10.04 o
   3   3  10     1638.10     1724.22     28.66 o
   4   3  10        1.50        4.71      3.44 o
   5   3  10        1.29        2.63      2.87 o
   6   3  10      130.45      139.61      5.92 o
   7   3  10      103.53       99.71      6.76 o
   8   3  10        1.58        6.48      4.27 o
   9   3  10        6.90        3.95      6.50 o
  10   3  10       50.29       30.51      7.73 o
  11   3  10      145.82      154.70     11.47 o
  12   3  10      122.60      130.61     11.21 o
  13   3  10       67.24       70.72     14.37 o
  14   3  10        6.72       12.23     10.87 o
  15   3  10        0.12      -23.57     26.81 o
  16   3  10       11.61       13.54     17.73 o
  17   3  10      100.81       36.27     31.71 o
  18   3  10       30.06        5.02     17.94 o
  19   3  10        2.17       15.48     16.87 o
  20   3  10        4.09       20.88     20.14 o
   0   4  10     4621.72     4719.88     97.50 o
   1   4  10      491.79      529.64     23.22 o
   2   4  10        3.09        8.52      4.22 o
   3   4  10      226.38      229.60      7.54 o
   4   4  10       38.82       43.96      4.69 o
   5   4  10       82.12       71.18      4.64 o
   6   4  10       22.91       23.35      4.93 o
   7   4  10      111.03      113.68      7.52 o
   8   4  10      164.91      192.23     10.69 o
   9   4  10      348.14      374.18     12.97 o
  10   4  10       17.81       16.82      5.29 o
  11   4  10       79.54       92.13     15.00 o
  12   4  10        5.93        8.25      5.71 o
  13   4  10      153.98      160.90     17.23 o
  14   4  10       20.11       24.60     14.80 o
  15   4  10        1.66       13.62     22.98 o
  16   4  10       44.94       47.37     18.59 o
  17   4  10        0.97      -11.70     21.71 o
  18   4  10        6.48      -11.35     17.68 o
  19   4  10        9.29       13.70     18.90 o
  20   4  10        0.01      -14.59     17.00 o
   1   5  10      478.55      517.14     12.42 o
   2   5  10      519.26      564.12     14.23 o
   3   5  10     1881.66     1970.41     27.86 o
   4   5  10       41.35       40.57      5.25 o
   5   5  10       55.47       58.58      5.07 o
   6   5  10     1057.94     1112.78     19.27 o
   7   5  10        9.75        0.69      5.47 o
   8   5  10      290.53      290.58     12.47 o
   9   5  10       28.68       -2.31      6.12 o
  10   5  10      119.71      156.17     10.00 o
  11   5  10       22.80       29.54      6.97 o
  12   5  10      129.06      145.43     23.58 o
  13   5  10      248.93      223.31     12.44 o
  14   5  10      273.86      242.23     17.69 o
  15   5  10      142.63      138.12     13.97 o
  16   5  10        9.09       21.48     17.02 o
  17   5  10       19.00       38.42     19.22 o
  18   5  10       55.08       61.68     20.53 o
  19   5  10        4.27        9.53     19.09 o
   0   6  10      253.63      226.10     14.40 o
   1   6  10      119.06      115.54      7.99 o
   2   6  10       66.29       65.68      5.71 o
   3   6  10        3.49       -2.68      4.05 o
   4   6  10        5.69        6.19      3.22 o
   5   6  10       85.96       84.01      5.92 o
   6   6  10        0.01       -1.39      5.18 o
   7   6  10        5.83        4.79      6.07 o
   8   6  10      235.03      246.39     12.42 o
   9   6  10      256.63      237.07     12.29 o
  10   6  10       55.74       50.44      7.97 o
  11   6  10        9.44       10.37      7.02 o
  12   6  10      282.83      276.93     13.78 o
  13   6  10       40.67       50.85     11.79 o
  14   6  10       57.60       55.24     11.20 o
  15   6  10        1.29        6.17     11.19 o
  16   6  10       93.44       86.63     12.78 o
  17   6  10        2.76        4.57     16.53 o
  18   6  10       11.03       -4.18     13.71 o
   1   7  10       92.57       80.02      8.07 o
   2   7  10      164.63      162.32      9.14 o
   3   7  10        0.00        1.47      5.15 o
   4   7  10        1.33        5.46      5.04 o
   5   7  10       93.47      101.13      6.31 o
   6   7  10        0.08        0.76      4.82 o
   7   7  10       11.57        5.27      5.55 o
   8   7  10        0.60       -4.22     10.93 o
   9   7  10       51.78       39.09      8.12 o
  10   7  10       58.85       46.62      8.60 o
  11   7  10        9.73       13.14      9.19 o
  12   7  10        0.53        0.63     11.89 o
  13   7  10       51.06       41.66     22.18 o
  14   7  10       10.50        5.88     10.31 o
  15   7  10        1.25       -0.55     11.71 o
  16   7  10       36.76       43.58     25.72 o
  17   7  10       14.50       17.49     17.59 o
   0   8  10     3616.69     3531.01     79.73 o
   1   8  10      158.99      165.01     10.30 o
   2   8  10      339.90      353.09     13.52 o
   3   8  10     1581.49     1659.46     29.47 o
   4   8  10     1566.64     1571.85     28.39 o
   5   8  10      367.75      411.54     21.94 o
   6   8  10      284.38      279.46     16.03 o
   7   8  10        0.05       -2.08      6.02 o
   8   8  10      201.82      187.88     10.95 o
   9   8  10       41.08       21.28      7.29 o
  10   8  10      316.72      309.18     25.92 o
  11   8  10        0.27       -4.83     10.08 o
  12   8  10        2.85        1.63     10.29 o
  13   8  10       11.83       21.48     11.17 o
  14   8  10       63.09       64.06     15.90 o
  15   8  10        0.15       19.84     11.86 o
  16   8  10       43.27       26.54     12.83 o
   1   9  10     1938.87     1953.74     38.49 o
   2   9  10       21.27       51.17      9.17 o
   3   9  10      154.03      144.14     10.85 o
   4   9  10      114.81      135.27     10.31 o
   5   9  10        8.34       14.64      7.12 o
   6   9  10      702.12      647.46     19.14 o
   7   9  10      245.42      252.53     15.91 o
   8   9  10        9.42       10.21      9.01 o
   9   9  10       58.03       68.62     11.37 o
  10   9  10        1.57       10.06     10.44 o
  11   9  10       30.37       23.01     12.23 o
  12   9  10        7.33       15.49     16.51 o
  13   9  10       10.61        0.57     12.12 o
  14   9  10       31.43       22.03     13.12 o
  15   9  10       42.52       41.33     14.01 o
   0  10  10       18.33       20.38     13.06 o
   1  10  10       90.79       99.60     15.69 o
   2  10  10        7.29        4.99     10.30 o
   3  10  10       24.85       43.02      8.99 o
   4  10  10        1.78        6.01      9.01 o
   5  10  10        9.26        6.61      8.50 o
   6  10  10        0.45        2.30      8.15 o
   7  10  10       10.09       19.47      8.99 o
   8  10  10        1.34       10.00     12.03 o
   9  10  10        5.34        3.12     13.11 o
  10  10  10        5.00       -3.26     11.46 o
  11  10  10        0.49        5.46     21.05 o
  12  10  10        2.34        2.59     12.40 o
  13  10  10        1.02       -1.79     13.82 o
   1  11  10      172.94      179.53     13.58 o
   2  11  10       32.41       24.74      8.35 o
   3  11  10       45.36       44.59     11.74 o
   4  11  10       85.28      113.50     13.96 o
   5  11  10      262.21      255.27     18.38 o
   6  11  10        0.23        0.88     10.72 o
   7  11  10        5.44       -3.51     10.50 o
   8  11  10      112.47      116.22     17.94 o
   9  11  10       35.79        8.58     13.93 o
  10  11  10        3.96        3.89     21.88 o
  11  11  10       23.63       21.31     14.36 o
   0  12  10       64.40      118.96     16.68 o
   1  12  10       31.02       40.98      9.09 o
   2  12  10       37.82       62.88     13.30 o
   3  12  10        2.25        7.66     11.02 o
   4  12  10       32.41       32.47     12.57 o
   5  12  10       87.85       79.86     15.85 o
   6  12  10        8.30       -5.19     10.92 o
   7  12  10        0.24      -10.33     13.72 o
   8  12  10       80.59       43.71     15.50 o
   1  13  10        2.51      -15.03     12.53 o
   2  13  10        1.36        2.49     11.81 o
   3  13  10        0.12        4.06     12.10 o
   1   1  11     1321.10     1361.81     30.83 o
   2   1  11        6.02        7.81      3.14 o
   3   1  11     2310.14     2351.17     39.35 o
   4   1  11       25.35       27.10      9.09 o
   5   1  11      141.44      154.76      9.81 o
   6   1  11      898.20      884.66     22.36 o
   7   1  11      174.78      169.50      7.40 o
   8   1  11      143.47      164.22      6.44 o
   9   1  11      200.64      196.32      8.50 o
  10   1  11      498.29      481.92     14.98 o
  11   1  11      439.86      410.35     14.19 o
  12   1  11      160.74      202.94     10.45 o
  13   1  11     1379.73     1187.99     35.49 o
  14   1  11      490.85      501.01     26.58 o
  15   1  11       21.22       24.41     11.88 o
  16   1  11       30.38       12.14     22.98 o
  17   1  11      118.66      106.05     37.88 o
  18   1  11        1.16        2.37     17.29 o
  19   1  11       77.27       53.29     20.84 o
  20   1  11       79.51      106.74     23.89 o
   0   2  11     1026.11     1157.42     36.28 o
   1   2  11     2808.04     2772.71     46.75 o
   2   2  11      862.17      837.10     13.66 o
   3   2  11       34.66       39.52      4.82 o
   4   2  11       12.14        5.93      2.85 o
   5   2  11      331.09      319.47     11.44 o
   6   2  11      105.10      103.07      6.55 o
   7   2  11       98.85       98.53      5.19 o
   8   2  11      329.73      314.50     10.93 o
   9   2  11     1450.64     1392.44     32.77 o
  10   2  11      948.05      933.73     39.93 o
  11   2  11        1.50        0.20      7.23 o
  12   2  11      481.78      425.90     25.18 o
  13   2  11        0.98      -19.81     13.21 o
  14   2  11      544.45      497.20     29.18 o
  15   2  11       23.67       14.01     11.41 o
  16   2  11      241.60      214.93     27.14 o
  17   2  11      106.92       82.99     21.63 o
  18   2  11       43.78       93.78     23.21 o
  19   2  11      209.00      238.78     30.90 o
  20   2  11       41.07       14.03     20.23 o
   1   3  11     8475.46     9041.37    138.86 o
   2   3  11       84.35      111.11      5.27 o
   3   3  11       28.49       48.20      5.28 o
   4   3  11       29.65       35.41      4.40 o
   5   3  11        0.05        2.94      2.52 o
   6   3  11        1.01        6.54      4.03 o
   7   3  11      236.09      231.12      9.44 o
   8   3  11      216.99      212.56     13.30 o
   9   3  11      365.11      348.77     15.52 o
  10   3  11        1.48       -9.67      6.45 o
  11   3  11      122.72      119.11     17.57 o
  12   3  11       24.15       -2.08     10.53 o
  13   3  11        0.11      -10.78     11.06 o
  14   3  11        0.55      -18.88     12.59 o
  15   3  11      107.67       87.76     15.79 o
  16   3  11       32.64       16.54     17.89 o
  17   3  11        0.13      -11.66     18.09 o
  18   3  11        1.78      -23.67     16.72 o
  19   3  11      218.25      201.73     47.67 o
  20   3  11       39.90       25.83     20.78 o
   0   4  11      424.31      453.60     18.07 o
   1   4  11       16.07       28.98      5.35 o
   2   4  11        1.01       -2.75      3.76 o
   3   4  11        5.78       11.93      5.05 o
   4   4  11       13.98       10.71      4.43 o
   5   4  11       85.20       72.32      5.22 o
   6   4  11       32.79       24.22      4.53 o
   7   4  11      165.43      187.49     10.88 o
   8   4  11      214.53      199.82      9.39 o
   9   4  11       55.07       61.99      6.40 o
  10   4  11       45.50       31.07      5.72 o
  11   4  11       78.47      108.46      9.00 o
  12   4  11       86.13       65.26      7.70 o
  13   4  11      243.25      261.61     21.01 o
  14   4  11       92.57      107.90     16.21 o
  15   4  11        1.07        3.83     24.26 o
  16   4  11       39.36        6.12     16.22 o
  17   4  11        8.89      -27.45     18.30 o
  18   4  11       51.31       50.44     26.81 o
  19   4  11        5.38       16.99     31.71 o
   1   5  11       59.34       61.70      6.46 o
   2   5  11       90.10       92.16      7.18 o
   3   5  11       41.23       36.39      5.13 o
   4   5  11       36.42       27.42      5.45 o
   5   5  11      140.67      133.08      7.89 o
   6   5  11      246.36      226.88      8.39 o
   7   5  11        1.56       -2.82      5.46 o
   8   5  11        2.45       -0.04      5.73 o
   9   5  11       28.95       40.64      7.14 o
  10   5  11      181.65      153.79     10.25 o
  11   5  11       73.10       96.00     13.48 o
  12   5  11       21.96       21.41      6.93 o
  13   5  11       15.02       17.34      7.26 o
  14   5  11      173.50      138.08     11.06 o
  15   5  11       61.41       41.66     17.02 o
  16   5  11        7.08        8.51     26.39 o
  17   5  11       38.41       44.77     20.64 o
  18   5  11       72.71      125.63     35.11 o
  19   5  11        2.70        4.01     20.00 o
   0   6  11       63.87       58.89      9.58 o
   1   6  11       25.40       19.52      5.95 o
   2   6  11      281.76      261.46     11.68 o
   3   6  11        1.01       -3.99      5.11 o
   4   6  11        4.13       -2.62      4.84 o
   5   6  11       12.93        8.56      7.23 o
   6   6  11        3.44        6.81      4.53 o
   7   6  11       53.81       43.73      7.69 o
   8   6  11       40.20       25.80      8.02 o
   9   6  11       20.78       19.08      7.12 o
  10   6  11        1.87        2.66      7.93 o
  11   6  11      133.39      121.29     10.42 o
  12   6  11      415.57      378.92     16.40 o
  13   6  11      150.26      182.54     17.74 o
  14   6  11      141.50      108.72     24.42 o
  15   6  11       36.03       44.86     10.78 o
  16   6  11       29.43       32.03     17.59 o
  17   6  11        1.48      -21.59     17.02 o
  18   6  11        4.20        7.74     17.79 o
   1   7  11      215.85      215.54     12.53 o
   2   7  11       23.48       18.86      7.04 o
   3   7  11      489.93      504.33     13.52 o
   4   7  11      319.32      314.69     10.84 o
   5   7  11      372.42      386.60     11.69 o
   6   7  11        3.55       -2.30      9.24 o
   7   7  11       32.60       14.56      6.20 o
   8   7  11       80.96       82.23      9.53 o
   9   7  11        2.58       15.12      7.92 o
  10   7  11      133.77      141.53     11.31 o
  11   7  11      126.77      123.17     11.07 o
  12   7  11        0.71      -11.29      7.53 o
  13   7  11        0.00        2.36      9.85 o
  14   7  11        2.82        1.42      9.97 o
  15   7  11       12.47       10.42     10.55 o
  16   7  11       62.20       58.99     20.52 o
  17   7  11       36.39       30.99     19.90 o
   0   8  11       76.78       88.61     14.29 o
   1   8  11     2442.16     2430.50     43.20 o
   2   8  11      259.67      298.43     14.17 o
   3   8  11      603.99      635.18     34.36 o
   4   8  11      508.26      550.85     16.52 o
   5   8  11       62.99       71.96      7.49 o
   6   8  11      382.82      366.39     13.44 o
   7   8  11      164.69      170.11      9.95 o
   8   8  11       30.38       20.75      7.70 o
   9   8  11       94.82      102.09      9.61 o
  10   8  11        4.28      -11.68      9.40 o
  11   8  11       38.65       40.81     11.27 o
  12   8  11        0.50       -3.80     10.53 o
  13   8  11        7.74       13.28     11.82 o
  14   8  11        6.82        7.80     11.51 o
  15   8  11        0.65        9.17     11.86 o
  16   8  11       10.04       13.21     12.53 o
   1   9  11     2450.79     2604.57     66.59 o
   2   9  11     1482.93     1586.60     29.99 o
   3   9  11      454.76      514.42     17.03 o
   4   9  11       97.83      124.19     10.12 o
   5   9  11        4.64       20.85      7.60 o
   6   9  11      114.12      139.50     11.31 o
   7   9  11      186.73      192.48     15.21 o
   8   9  11        0.59       -3.62      8.96 o
   9   9  11       18.39        5.86      8.76 o
  10   9  11      115.06      121.67     13.14 o
  11   9  11       38.09       29.92     13.09 o
  12   9  11       55.55       27.75     13.23 o
  13   9  11        9.04       -1.05     12.12 o
  14   9  11       28.15       40.99     14.23 o
   0  10  11      710.55      664.71     29.14 o
   1  10  11        2.96        6.97      8.82 o
   2  10  11      245.43      247.02     13.54 o
   3  10  11       65.66       68.71      9.49 o
   4  10  11      204.21      233.15     14.00 o
   5  10  11       16.47       39.82      9.49 o
   6  10  11        0.21       -0.59      8.51 o
   7  10  11        9.41       16.11      9.83 o
   8  10  11       12.48        2.11     13.64 o
   9  10  11        8.79       13.10     12.65 o
  10  10  11        6.97       12.06     12.41 o
  11  10  11        0.01       -9.80     12.34 o
  12  10  11       35.07       21.93     14.42 o
  13  10  11        7.19       19.77     14.27 o
   1  11  11       14.76       19.52      9.20 o
   2  11  11        0.55        8.13      7.98 o
   3  11  11        2.04        6.37      8.60 o
   4  11  11        3.58        7.43      8.78 o
   5  11  11        2.39       27.76     10.95 o
   6  11  11      100.83      116.66     14.66 o
   7  11  11       16.15       -3.40     13.55 o
   8  11  11        1.33       -1.83     20.09 o
   9  11  11       67.59       74.24     16.61 o
  10  11  11       36.89       21.74     14.86 o
   0  12  11       33.45       44.00     21.33 o
   1  12  11        3.53        4.14      8.97 o
   2  12  11        7.65       21.14     10.42 o
   3  12  11        0.03        7.91     10.04 o
   4  12  11       15.16        7.34     12.25 o
   5  12  11        0.21        5.80     11.32 o
   6  12  11        8.02      -19.74     20.00 o
   7  12  11        1.48       -1.52     14.47 o
   0   0  12       54.23       78.74     12.34 o
   1   0  12       27.16       45.92     13.62 o
   2   0  12      258.12      236.54     13.07 o
   3   0  12     1955.95     1925.30     86.40 o
   4   0  12     2938.52     2803.48    108.10 o
   5   0  12      467.42      427.31     32.77 o
   6   0  12       18.59       21.96      7.77 o
   7   0  12     4007.36     4084.40     84.85 o
   8   0  12      219.45      247.26     12.96 o
   9   0  12     1840.07     1870.03     38.94 o
  10   0  12        7.03        5.65      6.01 o
  11   0  12     1968.70     1841.33     38.97 o
  12   0  12     9013.11     8242.72    212.84 o
  13   0  12      704.23      779.39     86.40 o
  14   0  12      959.27      776.05     40.60 o
  15   0  12      790.43      736.90     40.81 o
  16   0  12     2634.79     2408.41     81.96 o
  17   0  12        2.16        3.40     22.98 o
  18   0  12       27.91        2.13     25.96 o
  19   0  12       38.90       28.09     27.66 o
  20   0  12       22.45       57.46     32.77 o
   1   1  12      339.91      348.82     14.18 o
   2   1  12       67.55       75.10      6.11 o
   3   1  12       31.48       32.71      5.14 o
   4   1  12      437.74      460.73     15.84 o
   5   1  12      159.84      162.11     10.36 o
   6   1  12       24.39       19.21      9.66 o
   7   1  12        4.33       -1.65      5.17 o
   8   1  12     1173.27     1140.18     19.70 o
   9   1  12       27.14       33.64      4.67 o
  10   1  12     1233.24     1088.30     20.61 o
  11   1  12     1697.86     1591.87     30.59 o
  12   1  12       13.15       -0.12     12.43 o
  13   1  12       73.19       49.53     13.56 o
  14   1  12      170.83      190.30     17.26 o
  15   1  12       39.91       40.03     13.16 o
  16   1  12      130.03      120.19     15.86 o
  17   1  12        3.90        7.88     24.05 o
  18   1  12        0.61       21.98     18.16 o
  19   1  12        0.12      -14.57     18.93 o
  20   1  12       46.65       41.59     22.48 o
   0   2  12      861.28      858.67     37.03 o
   1   2  12      169.69      224.10     11.96 o
   2   2  12        0.70        1.37      3.05 o
   3   2  12      239.59      257.22      8.69 o
   4   2  12      156.95      168.36      8.34 o
   5   2  12       30.53       30.43      5.22 o
   6   2  12       12.13        5.28      5.47 o
   7   2  12      167.95      148.74      8.49 o
   8   2  12      635.31      619.76     15.92 o
   9   2  12       71.92       58.26     20.52 o
  10   2  12       46.21       51.78      8.87 o
  11   2  12       31.07       19.76     25.12 o
  12   2  12       19.80       10.72     17.04 o
  13   2  12      356.94      325.64     22.73 o
  14   2  12       29.82       45.63     12.53 o
  15   2  12        7.75       15.96     11.31 o
  16   2  12        6.60       10.37     13.45 o
  17   2  12        0.53       -5.76     16.85 o
  18   2  12       46.35       49.78     37.88 o
  19   2  12        6.09       41.44     21.01 o
   1   3  12       37.73       66.17      8.28 o
   2   3  12      527.04      574.47     16.65 o
   3   3  12        1.32       -3.30      4.74 o
   4   3  12      372.81      378.86     17.69 o
   5   3  12       64.76       65.80      6.08 o
   6   3  12       39.53       39.91      5.50 o
   7   3  12     1397.67     1359.25     28.94 o
   8   3  12      115.16      106.61      8.66 o
   9   3  12       27.13       18.24      5.71 o
  10   3  12      410.23      416.48     19.85 o
  11   3  12       85.38       75.55     14.08 o
  12   3  12       33.08       29.49     12.84 o
  13   3  12      186.74      175.29     22.66 o
  14   3  12       20.51       14.09     12.25 o
  15   3  12        1.34        5.02     11.01 o
  16   3  12       14.85       -1.98     16.54 o
  17   3  12        2.15      -16.97     16.30 o
  18   3  12        9.41       41.25     20.91 o
  19   3  12        0.22        5.51     30.86 o
   0   4  12      979.89     1079.08     30.49 o
   1   4  12      144.67      152.19      8.63 o
   2   4  12      636.39      660.27     21.13 o
   3   4  12      214.48      220.39     14.93 o
   4   4  12      640.62      691.99     15.83 o
   5   4  12      253.29      247.74     11.20 o
   6   4  12       98.72      118.55      8.07 o
   7   4  12       73.24       80.00      8.27 o
   8   4  12        1.33        0.05      5.18 o
   9   4  12       34.70       15.30      5.74 o
  10   4  12      269.58      234.21     12.31 o
  11   4  12       23.89       34.00      7.07 o
  12   4  12      357.14      366.31     15.49 o
  13   4  12       24.69       10.01      6.69 o
  14   4  12      211.42      184.55     19.10 o
  15   4  12       11.08       11.46     23.18 o
  16   4  12      147.10      132.04     23.81 o
  17   4  12       19.80        7.83     18.95 o
  18   4  12        5.28        1.81     18.40 o
  19   4  12       40.43       27.05     19.94 o
   1   5  12       20.46       16.55      5.39 o
   2   5  12        1.25       -5.75      4.77 o
   3   5  12        0.11       -5.01      3.34 o
   4   5  12        5.64        4.54      4.97 o
   5   5  12       24.19       25.68      5.55 o
   6   5  12        5.02        2.73      4.27 o
   7   5  12        5.47        4.26      6.59 o
   8   5  12        6.10       -0.38      6.23 o
   9   5  12       18.54       13.17      7.07 o
  10   5  12        5.76        8.36      6.76 o
  11   5  12       19.48       26.29      7.58 o
  12   5  12        1.04       -5.92     10.08 o
  13   5  12       92.91       71.69      9.12 o
  14   5  12       15.45       15.91      7.66 o
  15   5  12        2.68      -25.11     18.73 o
  16   5  12        0.07        5.47     21.07 o
  17   5  12        0.57      -14.63     17.39 o
  18   5  12        2.70       11.62     20.14 o
   0   6  12       24.31       37.67     11.69 o
   1   6  12      299.14      294.79     12.22 o
   2   6  12       21.30       11.38      6.05 o
   3   6  12        0.15       -7.54      5.49 o
   4   6  12      138.43      130.51     13.18 o
   5   6  12      100.82       94.25      6.64 o
   6   6  12        2.06       -0.33      4.95 o
   7   6  12      423.33      378.72     19.16 o
   8   6  12       29.80       17.95      7.57 o
   9   6  12        0.68       -6.93      7.08 o
  10   6  12      190.84      187.14     12.40 o
  11   6  12      259.37      211.11     14.34 o
  12   6  12      503.81      497.64     19.11 o
  13   6  12       17.19       25.62      8.51 o
  14   6  12       20.61       24.16      8.99 o
  15   6  12       22.27        1.55     19.58 o
  16   6  12       61.26       66.54     32.77 o
  17   6  12        0.00        7.71     17.89 o
   1   7  12       99.90      101.53      9.24 o
   2   7  12       24.12       19.41      8.88 o
   3   7  12       99.74      112.33      9.40 o
   4   7  12      177.59      158.45      9.55 o
   5   7  12      588.79      611.16     14.56 o
   6   7  12      242.77      262.36     12.52 o
   7   7  12       16.94       10.77      7.31 o
   8   7  12      729.60      701.62     20.89 o
   9   7  12       18.05       13.64      8.46 o
  10   7  12        5.40       13.55      9.46 o
  11   7  12       82.03       67.81     11.46 o
  12   7  12        0.41        3.71      8.15 o
  13   7  12       32.32       22.04     11.28 o
  14   7  12      162.78      160.86     16.26 o
  15   7  12        6.95      -11.14      9.91 o
  16   7  12       16.98        6.66     17.08 o
   0   8  12      230.11      264.44     19.79 o
   1   8  12      312.33      358.43     16.60 o
   2   8  12       10.26       16.25     11.63 o
   3   8  12       94.91      104.25     10.60 o
   4   8  12       45.53       52.07      8.36 o
   5   8  12        2.80        4.53      6.34 o
   6   8  12      101.52      113.65      9.56 o
   7   8  12        0.81        5.02      6.86 o
   8   8  12        2.20        8.19      8.74 o
   9   8  12       24.47       28.76      9.35 o
  10   8  12        2.88       -4.84      9.47 o
  11   8  12        7.39       -1.04      9.68 o
  12   8  12       24.18       25.24     12.37 o
  13   8  12        9.58       13.78     11.90 o
  14   8  12        0.97       -1.83     11.23 o
  15   8  12        1.41       10.94     12.87 o
   1   9  12        0.86       19.08      9.77 o
   2   9  12      754.81      904.08     28.16 o
   3   9  12      101.81      111.58     11.17 o
   4   9  12        0.02       27.22      7.31 o
   5   9  12        0.97        6.61      7.39 o
   6   9  12       25.90        6.71      8.49 o
   7   9  12       44.77       40.41     10.79 o
   8   9  12       54.47       54.30     10.90 o
   9   9  12       71.15       65.49     11.22 o
  10   9  12        4.14       -4.19      9.49 o
  11   9  12        6.96        1.86     12.30 o
  12   9  12       38.56       39.78     13.69 o
  13   9  12        0.59       -6.87     12.27 o
  14   9  12       14.39        5.91     16.74 o
   0  10  12       20.42       30.53     13.33 o
   1  10  12       41.26       35.99      9.91 o
   2  10  12       60.63       50.72      9.94 o
   3  10  12       53.24       68.42      9.53 o
   4  10  12      362.28      389.58     15.71 o
   5  10  12      144.41      209.13     13.80 o
   6  10  12      964.04     1004.27     28.23 o
   7  10  12       18.09       11.70     10.37 o
   8  10  12        0.58       -5.02     11.27 o
   9  10  12        3.06       -0.46     11.88 o
  10  10  12       46.50       46.50     22.09 o
  11  10  12       13.85        5.41     13.89 o
  12  10  12        0.17        1.45     14.16 o
   1  11  12       50.67       69.62     10.73 o
   2  11  12       16.30        1.99      8.84 o
   3  11  12       22.00       19.39      8.40 o
   4  11  12       15.24        2.05      9.02 o
   5  11  12        2.38      -11.32      9.68 o
   6  11  12       31.67       22.33     12.34 o
   7  11  12        6.26      -12.76     18.92 o
   8  11  12        0.02       -3.19     13.43 o
   9  11  12       15.09        6.19     25.33 o
   0  12  12        0.29        3.36     12.97 o
   1  12  12        3.98        1.20      9.18 o
   2  12  12        0.03       -7.35     11.03 o
   3  12  12        8.20       16.65     12.43 o
   4  12  12        2.66       -6.31     10.23 o
   5  12  12        4.48      -16.40     14.60 o
   6  12  12       13.42       19.91     15.29 o
   1   1  13        1.62       -3.94      4.23 o
   2   1  13      343.21      315.11      9.37 o
   3   1  13      640.65      616.66     16.45 o
   4   1  13       52.91       51.91      8.25 o
   5   1  13      572.24      503.27     17.17 o
   6   1  13      138.36      139.20     12.72 o
   7   1  13      902.08      861.18     21.25 o
   8   1  13      798.96      729.47     17.22 o
   9   1  13      431.64      399.45     11.39 o
  10   1  13      358.46      378.37     10.84 o
  11   1  13     2998.17     2773.76     51.65 o
  12   1  13       97.37       96.35     14.67 o
  13   1  13      487.52      396.02     22.33 o
  14   1  13      303.42      264.88     19.74 o
  15   1  13        5.13       -4.32     11.60 o
  16   1  13        2.10       14.75     12.37 o
  17   1  13      113.01       84.73     23.02 o
  18   1  13        0.04       -2.27     17.00 o
  19   1  13       11.92       32.31     20.16 o
   0   2  13     1047.08      989.53     30.80 o
   1   2  13       90.28       98.23      9.06 o
   2   2  13      971.26      975.26     16.78 o
   3   2  13       73.92       83.40      6.39 o
   4   2  13      328.51      371.60     12.30 o
   5   2  13       26.70       36.72      7.99 o
   6   2  13        0.43        4.12      6.63 o
   7   2  13        7.92       14.63      7.00 o
   8   2  13      104.27      102.73      6.55 o
   9   2  13      111.82      109.00     19.84 o
  10   2  13       15.72        1.58     13.67 o
  11   2  13       37.96       -3.14     15.19 o
  12   2  13       97.92       91.84     16.32 o
  13   2  13        0.09        4.82     11.17 o
  14   2  13       43.08       50.20     12.85 o
  15   2  13       23.13        7.25     11.24 o
  16   2  13      235.64      225.48     19.23 o
  17   2  13        2.39      -17.73     16.78 o
  18   2  13        0.06      -16.97     17.21 o
  19   2  13       13.10       -0.70     30.43 o
   1   3  13     2696.86     2784.18     44.25 o
   2   3  13     1703.28     1710.20     26.15 o
   3   3  13       28.53       24.97      5.80 o
   4   3  13      164.46      170.37      8.23 o
   5   3  13      128.40      131.86      9.09 o
   6   3  13       42.42       32.61      6.01 o
   7   3  13      331.33      372.56     12.24 o
   8   3  13        0.29       -7.15      6.34 o
   9   3  13      107.71       90.03     18.86 o
  10   3  13       55.88       47.91     10.51 o
  11   3  13       11.98        5.59      6.79 o
  12   3  13        1.07        2.62     12.62 o
  13   3  13      186.24      204.75     19.57 o
  14   3  13        0.28       -4.06     10.58 o
  15   3  13        0.32        9.10     11.22 o
  16   3  13        6.72        6.30     11.62 o
  17   3  13       81.18       71.68     21.31 o
  18   3  13        3.08        7.34     19.70 o
  19   3  13       11.10        6.50     19.50 o
   0   4  13      445.74      430.52     18.57 o
   1   4  13      127.98      131.94      9.20 o
   2   4  13      843.19      867.93     19.05 o
   3   4  13      814.13      817.91     21.29 o
   4   4  13      108.28      112.61      7.72 o
   5   4  13       20.46       24.36      5.27 o
   6   4  13      365.34      332.33     12.94 o
   7   4  13       55.60       63.32     10.20 o
   8   4  13       69.11       65.06     10.38 o
   9   4  13      275.36      282.21     13.34 o
  10   4  13      100.43      113.47      9.65 o
  11   4  13       95.76      111.94     11.92 o
  12   4  13      227.90      209.81     11.84 o
  13   4  13        6.16        8.52      6.95 o
  14   4  13       58.70       58.88     15.31 o
  15   4  13        1.33       -4.38     19.43 o
  16   4  13       81.42       82.39     16.85 o
  17   4  13       10.71       -0.43     18.36 o
  18   4  13        0.48      -19.87     17.59 o
   1   5  13        0.63        2.93      5.33 o
   2   5  13      116.25      121.17      8.79 o
   3   5  13       14.49       11.83      5.65 o
   4   5  13        3.03        3.64      5.36 o
   5   5  13       91.35       94.03      7.36 o
   6   5  13        0.12        0.69      5.01 o
   7   5  13      153.33      163.10     11.60 o
   8   5  13      181.03      190.25     18.98 o
   9   5  13       33.81       17.57      7.62 o
  10   5  13       30.40       33.56      8.06 o
  11   5  13      392.79      392.14     28.79 o
  12   5  13       40.81       50.66      8.88 o
  13   5  13      169.25      167.79     11.88 o
  14   5  13        0.30      -12.21     10.03 o
  15   5  13        4.84       -1.61     10.21 o
  16   5  13        0.98       21.79     17.38 o
  17   5  13        9.31        1.81     14.22 o
   0   6  13      155.77      174.18     14.81 o
   1   6  13       73.50       85.09      8.30 o
   2   6  13        3.04       -0.14      6.66 o
   3   6  13       55.64       46.10      7.39 o
   4   6  13      146.95      144.64      9.51 o
   5   6  13       43.12       38.92      6.19 o
   6   6  13        7.08        3.96      5.31 o
   7   6  13       99.13      105.15     10.26 o
   8   6  13       21.60       21.73      8.04 o
   9   6  13       19.76        6.76      7.96 o
  10   6  13        3.91        8.26      7.73 o
  11   6  13       24.55       20.05      9.24 o
  12   6  13      184.69      167.28     13.62 o
  13   6  13       14.76        8.35     12.44 o
  14   6  13       44.42       29.33      9.36 o
  15   6  13        3.40       -9.74     15.81 o
  16   6  13       82.68       50.27     20.03 o
  17   6  13        0.17        8.16     29.58 o
   1   7  13       61.37       60.61      9.23 o
   2   7  13       43.85       37.88      8.32 o
   3   7  13      132.55      137.88     10.41 o
   4   7  13      634.93      671.82     19.70 o
   5   7  13       65.12       82.21     10.96 o
   6   7  13      128.96      110.01      7.52 o
   7   7  13      727.46      669.03     24.01 o
   8   7  13        4.37        7.97      8.46 o
   9   7  13       36.77       31.66     10.45 o
  10   7  13        9.57        5.53      8.44 o
  11   7  13       61.70       54.99     12.82 o
  12   7  13       59.24       45.01     10.37 o
  13   7  13       33.29       43.30     11.34 o
  14   7  13       15.95        6.95     10.85 o
  15   7  13        4.06      -11.43     25.54 o
  16   7  13       35.49       59.39     21.72 o
   0   8  13       48.50      113.17     16.04 o
   1   8  13       53.21       86.89     10.73 o
   2   8  13      133.85      123.91     17.15 o
   3   8  13       87.92       95.73     10.45 o
   4   8  13        5.85       15.22      9.85 o
   5   8  13      417.65      402.72     13.39 o
   6   8  13       65.14       55.30      8.50 o
   7   8  13       35.65       31.33      8.45 o
   8   8  13       74.87       77.79      9.67 o
   9   8  13       19.54       13.35      8.17 o
  10   8  13        0.25        0.40      9.77 o
  11   8  13      112.34       88.79     13.28 o
  12   8  13        7.71       12.02     10.80 o
  13   8  13        0.28        1.04     11.74 o
  14   8  13        0.25       -1.84     11.56 o
   1   9  13      406.23      398.61     18.75 o
   2   9  13       17.63       35.67      9.84 o
   3   9  13      359.62      409.28     17.16 o
   4   9  13        0.04       16.20      8.01 o
   5   9  13      117.54      144.24     10.57 o
   6   9  13       15.59       27.61     13.79 o
   7   9  13        8.67       10.13     10.55 o
   8   9  13        1.67        7.50     11.13 o
   9   9  13      104.90      109.18     12.97 o
  10   9  13        0.04       -7.92      9.81 o
  11   9  13        2.89      -11.80     15.05 o
  12   9  13        7.96       -8.75     12.43 o
  13   9  13        5.78        5.83     27.12 o
   0  10  13       75.04       52.48     14.49 o
   1  10  13      186.53      192.76     13.42 o
   2  10  13        5.25       10.56      9.42 o
   3  10  13      128.88      129.90     12.08 o
   4  10  13      201.70      198.00     15.28 o
   5  10  13        0.79        5.27     10.56 o
   6  10  13        0.33       25.39     11.22 o
   7  10  13      112.96      140.36     14.15 o
   8  10  13        4.70        3.45     12.84 o
   9  10  13       92.39      147.43     20.69 o
  10  10  13        3.05      -16.09     13.63 o
  11  10  13       65.86       72.95     17.19 o
   1  11  13       41.60       32.58     12.88 o
   2  11  13       24.64       19.78      9.63 o
   3  11  13       75.38       74.74     12.11 o
   4  11  13       35.81       24.41     13.04 o
   5  11  13       39.94       85.24     15.10 o
   6  11  13       11.47       15.03     12.57 o
   7  11  13       28.78       35.57     15.85 o
   8  11  13       62.67       83.86     15.21 o
   0  12  13        0.37       -4.68     13.76 o
   1  12  13        2.20        6.55     10.60 o
   2  12  13        4.13       17.60     12.67 o
   3  12  13        3.58       -6.50     11.93 o
   0   0  14      141.63      157.05     16.60 o
   1   0  14       34.77       31.33      7.33 o
   2   0  14        1.33       -0.07      5.01 o
   3   0  14      181.47      223.02     27.24 o
   4   0  14       76.09       74.91     19.15 o
   5   0  14      189.58      224.72     28.52 o
   6   0  14        4.47        0.00     16.17 o
   7   0  14       80.63       51.47     15.20 o
   8   0  14       67.63       67.85      9.13 o
   9   0  14       25.69        4.46      7.83 o
  10   0  14      471.98      365.13     30.76 o
  11   0  14       10.80        4.98     17.45 o
  12   0  14       74.46       80.01     19.55 o
  13   0  14      314.55      304.88     29.94 o
  14   0  14        0.84        2.67     16.95 o
  15   0  14       48.96       43.68     19.40 o
  16   0  14       10.12       28.28     18.03 o
  17   0  14       43.21       35.70     31.07 o
  18   0  14       57.37       45.11     31.50 o
   1   1  14      242.58      232.17      9.28 o
   2   1  14        0.89        0.45      6.63 o
   3   1  14      380.01      351.70     22.68 o
   4   1  14        9.10        3.82      6.86 o
   5   1  14      124.49      130.52     15.08 o
   6   1  14      647.89      614.95     21.75 o
   7   1  14     1051.14     1042.58     28.07 o
   8   1  14       27.74       19.94      6.98 o
   9   1  14      164.84      148.54     12.51 o
  10   1  14     1366.73     1341.40     38.01 o
  11   1  14      202.36      170.08     17.00 o
  12   1  14        0.68        6.67     11.14 o
  13   1  14       43.22       42.49     13.08 o
  14   1  14       83.37       92.25     15.12 o
  15   1  14        1.03        2.96     11.96 o
  16   1  14      320.36      285.64     21.52 o
  17   1  14        7.29       25.73     12.63 o
  18   1  14      100.72      128.83     26.23 o
   0   2  14     1211.56     1210.13     27.68 o
   1   2  14       14.50       14.04      4.84 o
   2   2  14     1656.22     1656.73     28.49 o
   3   2  14       93.29      109.53     11.66 o
   4   2  14      287.61      271.98     12.72 o
   5   2  14      595.83      627.20     16.27 o
   6   2  14     1268.71     1241.74     24.78 o
   7   2  14     1086.07     1086.12     24.59 o
   8   2  14        5.44       -4.22      6.79 o
   9   2  14      827.89      794.01     31.36 o
  10   2  14       54.26       50.98     15.93 o
  11   2  14     1523.51     1397.14     44.47 o
  12   2  14       30.99       22.11     13.15 o
  13   2  14       19.98       -3.11     14.31 o
  14   2  14        0.02       19.09     11.50 o
  15   2  14       25.07       22.36     12.05 o
  16   2  14      130.46      130.27     16.74 o
  17   2  14        3.04       11.86     15.28 o
  18   2  14      127.10      113.24     26.03 o
   1   3  14       47.88       58.07      5.74 o
   2   3  14       78.21       72.75      5.70 o
   3   3  14       71.31       90.00      7.81 o
   4   3  14        0.06       -1.37      4.79 o
   5   3  14       10.01        2.87     10.20 o
   6   3  14       11.07        4.52      6.56 o
   7   3  14       33.00       21.61      5.89 o
   8   3  14        0.92        4.59      8.72 o
   9   3  14        0.28       -6.58      9.03 o
  10   3  14       23.49       11.88     11.95 o
  11   3  14       18.21       13.11     12.37 o
  12   3  14       91.00       91.80     15.88 o
  13   3  14        5.06        8.47     12.97 o
  14   3  14        0.49        5.04     11.52 o
  15   3  14        6.56       -0.69     11.54 o
  16   3  14        0.02        4.04     15.66 o
  17   3  14       82.96       83.50     17.70 o
  18   3  14        0.93      -20.90     18.05 o
   0   4  14      104.13      108.41     11.48 o
   1   4  14        9.25        1.02      5.28 o
   2   4  14        0.25       -4.69      4.08 o
   3   4  14      468.09      483.73     15.67 o
   4   4  14      184.49      196.77      9.74 o
   5   4  14      366.23      363.77     12.10 o
   6   4  14       43.83       37.48      6.99 o
   7   4  14       34.10       36.96      6.32 o
   8   4  14       40.77       36.07     10.01 o
   9   4  14      139.37      117.51     12.97 o
  10   4  14       11.75       21.78     10.05 o
  11   4  14       11.79       12.24      7.57 o
  12   4  14       62.44       59.48      8.83 o
  13   4  14        7.21        7.92      7.44 o
  14   4  14        0.05      -18.18     12.12 o
  15   4  14       73.25       98.94     20.57 o
  16   4  14        1.80       15.84     12.58 o
  17   4  14        5.89        6.69     30.22 o
   1   5  14      338.09      348.01     17.18 o
   2   5  14       38.36       18.42      6.36 o
   3   5  14      559.31      563.74     18.94 o
   4   5  14      166.41      148.94      9.11 o
   5   5  14       38.11       52.31      7.01 o
   6   5  14       22.85       20.10      5.54 o
   7   5  14      420.46      401.40     19.23 o
   8   5  14       13.22       22.71      9.95 o
   9   5  14        9.91        4.15      7.70 o
  10   5  14       97.75      104.40     10.56 o
  11   5  14      669.18      594.04     20.38 o
  12   5  14        1.04       10.96      8.18 o
  13   5  14        0.72        6.97      7.77 o
  14   5  14        5.19        6.23     13.58 o
  15   5  14       78.00       98.61     16.53 o
  16   5  14       12.26        4.25     13.75 o
  17   5  14        0.50      -12.73     16.24 o
   0   6  14       25.82       16.48     10.03 o
   1   6  14       26.92       31.08      7.32 o
   2   6  14       85.84       89.48      8.66 o
   3   6  14       31.47       37.30      7.31 o
   4   6  14       38.19       24.90      6.48 o
   5   6  14        0.26       -1.06      5.66 o
   6   6  14        0.04       -9.63      6.80 o
   7   6  14       47.43       45.16     10.77 o
   8   6  14      100.39       85.29     10.44 o
   9   6  14        0.01        0.37     10.01 o
  10   6  14       26.83       16.18      8.69 o
  11   6  14       10.77        0.52      8.46 o
  12   6  14      299.68      270.30     15.23 o
  13   6  14       57.73       55.51     13.09 o
  14   6  14        3.46       11.85     11.57 o
  15   6  14       11.95      -14.86     13.95 o
  16   6  14       18.52       12.95     16.77 o
   1   7  14       15.13        1.13      7.49 o
   2   7  14      100.31      116.01     12.91 o
   3   7  14      148.41      157.11     11.16 o
   4   7  14      223.38      238.06     11.38 o
   5   7  14       44.08       19.66      6.99 o
   6   7  14       18.79       24.80      9.23 o
   7   7  14       19.78       13.30      8.12 o
   8   7  14        0.14       -2.86      8.62 o
   9   7  14       79.10       76.27     10.91 o
  10   7  14        7.07        3.58      8.76 o
  11   7  14        0.95       -1.11     12.88 o
  12   7  14        0.10       19.60      9.62 o
  13   7  14        0.10       -8.27     10.09 o
  14   7  14        0.31        2.75     10.40 o
  15   7  14        2.25      -17.76     17.26 o
   0   8  14     1824.70     1906.54     51.91 o
   1   8  14      123.56      169.92     12.61 o
   2   8  14      583.56      662.48     28.49 o
   3   8  14       18.92       30.88      9.07 o
   4   8  14     1032.78     1001.88     21.99 o
   5   8  14       87.70       88.88     15.67 o
   6   8  14       68.73       29.20     10.30 o
   7   8  14       55.47       49.86      9.53 o
   8   8  14       20.43       24.37      8.79 o
   9   8  14       31.35       30.52     10.13 o
  10   8  14        1.90        4.36      9.89 o
  11   8  14       35.49       38.94     12.34 o
  12   8  14        0.21       -7.14     11.49 o
  13   8  14        0.98       14.74     14.44 o
   1   9  14       10.48       33.43      9.83 o
   2   9  14      341.68      304.50     15.61 o
   3   9  14       68.01       76.66     12.24 o
   4   9  14       39.72       65.68     10.16 o
   5   9  14      180.14      236.62     17.66 o
   6   9  14       96.62      112.93     15.30 o
   7   9  14        3.98       15.23     10.82 o
   8   9  14        2.35       -7.13     10.01 o
   9   9  14        0.00       13.46     10.70 o
  10   9  14       67.11       52.43     11.99 o
  11   9  14        0.12        4.08     12.41 o
  12   9  14        2.73       -4.90     11.97 o
   0  10  14        0.66        3.95     12.46 o
   1  10  14       45.83       30.78     13.23 o
   2  10  14       57.11       77.26     10.92 o
   3  10  14       25.65       26.86     10.85 o
   4  10  14       12.40       20.13     12.53 o
   5  10  14       38.21       38.90     13.47 o
   6  10  14        6.21       10.46     12.41 o
   7  10  14        0.28       -1.10     11.86 o
   8  10  14        1.71        3.16     12.56 o
   9  10  14        1.66        7.45     12.90 o
  10  10  14        1.21       12.53     13.51 o
   1  11  14        2.45        4.68      9.55 o
   2  11  14        5.45      -14.66      9.77 o
   3  11  14       86.98      116.73     15.64 o
   4  11  14        1.91       24.87     13.18 o
   5  11  14       14.88       12.11     22.32 o
   6  11  14        3.06       15.32     13.27 o
   1   1  15      139.30      148.86      8.08 o
   2   1  15      168.30      176.52      9.34 o
   3   1  15      154.11      173.54     12.34 o
   4   1  15       45.87       25.41      8.68 o
   5   1  15      136.44      125.68     19.32 o
   6   1  15       39.46       30.90     13.28 o
   7   1  15       25.68       25.07     11.43 o
   8   1  15      825.86      720.22     30.27 o
   9   1  15      435.25      403.73     40.59 o
  10   1  15      574.04      575.06     44.11 o
  11   1  15       10.50       15.91     11.41 o
  12   1  15        1.79        3.31     11.45 o
  13   1  15       41.38        5.80     12.93 o
  14   1  15       14.67       -9.20     14.68 o
  15   1  15       48.10       46.24     14.30 o
  16   1  15        0.33        7.24     12.32 o
  17   1  15        2.22       18.58     19.33 o
  18   1  15      171.76      205.31     54.05 o
   0   2  15        4.19       10.56      6.09 o
   1   2  15       50.98       54.45      7.57 o
   2   2  15      405.11      399.49     14.71 o
   3   2  15      217.10      231.71     10.22 o
   4   2  15     1310.60     1263.43     35.56 o
   5   2  15     1748.37     1659.63     34.29 o
   6   2  15       61.71       71.32      8.02 o
   7   2  15      397.90      448.85     17.10 o
   8   2  15      133.22      126.27     19.84 o
   9   2  15      176.47      174.83     12.41 o
  10   2  15      442.72      459.82     34.77 o
  11   2  15      151.62      132.83     17.45 o
  12   2  15        7.71       -1.37     10.39 o
  13   2  15       62.60       86.36     14.05 o
  14   2  15       28.21       26.08     12.47 o
  15   2  15       63.73       62.07     14.47 o
  16   2  15       18.85       20.44     12.98 o
  17   2  15       13.26        9.04     12.88 o
   1   3  15      206.97      197.98      8.71 o
   2   3  15       15.99       22.80      5.29 o
   3   3  15      303.64      304.75     11.81 o
   4   3  15        0.66       -2.51      5.19 o
   5   3  15      840.32      881.81     22.83 o
   6   3  15       47.63       44.18      8.02 o
   7   3  15       96.11       88.55     10.51 o
   8   3  15       48.17       52.58      7.35 o
   9   3  15       23.23       14.45      9.95 o
  10   3  15        0.60       -2.75      9.58 o
  11   3  15        0.06       -6.14     11.23 o
  12   3  15        3.17      -16.63     11.09 o
  13   3  15       10.86       25.06     13.71 o
  14   3  15       36.60       32.72     19.17 o
  15   3  15        6.58       10.55     12.05 o
  16   3  15       29.05       19.82     13.24 o
  17   3  15        3.92       -4.58     12.65 o
   0   4  15       77.36       73.27     10.65 o
   1   4  15      152.24      164.91      9.62 o
   2   4  15        3.26        4.01      5.23 o
   3   4  15      222.13      197.42     11.09 o
   4   4  15        7.59        9.03      6.71 o
   5   4  15        3.30       22.71      5.35 o
   6   4  15       60.66       65.71      8.40 o
   7   4  15        0.02       -8.92      5.94 o
   8   4  15        1.75        5.54      8.95 o
   9   4  15       17.22       11.65      9.94 o
  10   4  15        2.11      -12.71      9.18 o
  11   4  15       18.40      -13.77      9.18 o
  12   4  15        6.10        2.54     10.73 o
  13   4  15        0.03       -0.91     11.61 o
  14   4  15       35.65       21.84     11.79 o
  15   4  15        0.36       -7.14     12.94 o
  16   4  15       24.12       25.05     13.64 o
  17   4  15        1.12       -2.64     14.82 o
   1   5  15        2.57        4.49      6.16 o
   2   5  15      127.05      125.97      8.69 o
   3   5  15        3.95       -3.99      5.93 o
   4   5  15        4.05       -0.15      5.48 o
   5   5  15       18.86       27.44      6.33 o
   6   5  15        0.00       -8.96      8.56 o
   7   5  15        6.34        8.32      9.22 o
   8   5  15       17.48        8.77     10.12 o
   9   5  15      249.68      231.75     17.19 o
  10   5  15      121.88       99.13     15.85 o
  11   5  15       24.72       11.50     11.17 o
  12   5  15       18.99       18.31      8.86 o
  13   5  15       20.42       13.90     13.95 o
  14   5  15      128.37      154.81     16.59 o
  15   5  15       11.92        2.78     11.62 o
  16   5  15       20.76       -0.63     12.39 o
   0   6  15      119.99      192.90     19.49 o
   1   6  15        7.26        1.35      9.79 o
   2   6  15       65.33       59.77      8.42 o
   3   6  15        2.43       -9.67      6.45 o
   4   6  15       91.51       93.84      9.99 o
   5   6  15        3.21        1.78      6.88 o
   6   6  15       67.32       50.14     12.78 o
   7   6  15        6.22       -4.19      9.82 o
   8   6  15      298.82      285.31     18.82 o
   9   6  15       69.98       83.27     13.35 o
  10   6  15        0.05       -5.86     13.45 o
  11   6  15       12.28        6.67      8.99 o
  12   6  15       10.64       10.80      9.20 o
  13   6  15        3.14       -1.55     13.12 o
  14   6  15        6.70       16.94     12.58 o
  15   6  15        0.07       -5.47     19.05 o
   1   7  15       21.42       10.87      9.80 o
   2   7  15      439.88      469.60     22.58 o
   3   7  15        0.02      -11.47      7.65 o
   4   7  15      163.36      180.33     10.52 o
   5   7  15        8.09       31.58     10.17 o
   6   7  15      192.17      152.35     13.27 o
   7   7  15       54.12       87.30     11.95 o
   8   7  15       14.37        4.56     11.18 o
   9   7  15       96.18      102.90     18.55 o
  10   7  15       51.58       33.97     10.31 o
  11   7  15        5.55        4.84      9.79 o
  12   7  15        2.62        6.45     12.06 o
  13   7  15        6.26       11.26     10.69 o
  14   7  15       38.37       48.08     17.35 o
   0   8  15       35.44       45.91     31.92 o
   1   8  15       52.43       73.90     12.00 o
   2   8  15      667.77      758.77     21.84 o
   3   8  15      146.04      166.02     12.61 o
   4   8  15      234.46      247.41     13.95 o
   5   8  15      172.07      185.03     14.32 o
   6   8  15       58.94       51.77     10.92 o
   7   8  15       52.09       58.20     11.30 o
   8   8  15      111.94      128.66     14.99 o
   9   8  15       59.56       79.57     12.05 o
  10   8  15       16.66       13.39     10.50 o
  11   8  15        7.09        2.90     11.63 o
  12   8  15        4.99       -6.31     11.26 o
   1   9  15      378.72      424.93     18.14 o
   2   9  15      135.82      125.77     12.11 o
   3   9  15       68.12       72.78     12.07 o
   4   9  15      192.97      244.43     16.07 o
   5   9  15      299.46      360.25     18.72 o
   6   9  15      372.13      403.09     23.39 o
   7   9  15        8.42       17.76     13.07 o
   8   9  15        0.12       14.70     10.76 o
   9   9  15       14.26        3.09     14.12 o
  10   9  15       72.18       81.05     13.05 o
  11   9  15       23.37       40.77     11.87 o
   0  10  15       12.72       14.43     13.52 o
   1  10  15        8.64       -5.75      8.78 o
   2  10  15       46.08       63.73     12.22 o
   3  10  15      108.54      113.01     15.36 o
   4  10  15      243.40      241.19     27.52 o
   5  10  15       61.19       66.32     14.52 o
   6  10  15       57.48       75.17     15.47 o
   7  10  15        4.16        4.24     12.95 o
   8  10  15       91.82      110.28     17.13 o
   1  11  15        0.74       -8.82     10.45 o
   2  11  15       15.94       38.73     13.05 o
   3  11  15       26.33       16.52     19.78 o
   4  11  15        0.00       12.65     14.44 o
   0   0  16      584.79      561.80     31.92 o
   1   0  16      349.98      310.56     21.92 o
   2   0  16     1330.20     1439.56     35.50 o
   3   0  16      439.12      410.52     24.83 o
   4   0  16      646.97      674.53     31.40 o
   5   0  16        0.31       17.88     19.58 o
   6   0  16      182.94      181.73     31.92 o
   7   0  16     3048.24     2987.19     98.95 o
   8   0  16     4302.65     3921.59    113.50 o
   9   0  16     1318.88     1294.40     52.46 o
  10   0  16       22.79       39.37     16.70 o
  11   0  16       24.17      -13.17     14.32 o
  12   0  16     1475.55     1375.39    113.42 o
  13   0  16       85.99       82.47     25.96 o
  14   0  16       25.28        2.77     16.65 o
  15   0  16        8.56      -17.63     15.80 o
  16   0  16       99.15      114.89     24.72 o
  17   0  16        0.50      -15.36     31.28 o
   1   1  16      257.63      277.89     10.93 o
   2   1  16        0.06       -3.04      4.15 o
   3   1  16       23.96        7.90      3.97 o
   4   1  16       48.99       50.65      9.91 o
   5   1  16      124.21      122.30     15.54 o
   6   1  16       21.83       11.18      9.47 o
   7   1  16      450.27      434.71     26.09 o
   8   1  16      337.86      316.27     22.91 o
   9   1  16       61.06       53.24     21.86 o
  10   1  16       27.56        9.85     10.58 o
  11   1  16       30.69       29.00     12.25 o
  12   1  16        0.49       -5.14     11.07 o
  13   1  16       21.53       16.50     11.69 o
  14   1  16      156.09      144.54     16.97 o
  15   1  16       62.40       42.89     14.02 o
  16   1  16      157.85      106.80     16.80 o
  17   1  16       16.63       31.53     14.56 o
   0   2  16      245.64      271.01     13.15 o
   1   2  16       98.24      113.44      6.93 o
   2   2  16      134.06      140.63     13.59 o
   3   2  16       41.40       52.32      8.22 o
   4   2  16      891.55      916.09     23.61 o
   5   2  16       28.50       37.41      8.70 o
   6   2  16        7.10       13.33      7.74 o
   7   2  16       38.30       39.57      8.96 o
   8   2  16        6.59       -5.39      7.30 o
   9   2  16      148.64      136.42     16.91 o
  10   2  16        4.67        9.82     12.29 o
  11   2  16        6.43      -13.61     14.74 o
  12   2  16        2.44       -7.24     10.51 o
  13   2  16        3.18        4.53     10.93 o
  14   2  16       52.48       54.60     14.12 o
  15   2  16        1.89       -4.40     11.95 o
  16   2  16        3.99       -9.09     12.44 o
  17   2  16       23.49       35.93     14.66 o
   1   3  16       49.53       46.65      5.87 o
   2   3  16       12.01        5.28      3.96 o
   3   3  16      381.13      384.25     13.40 o
   4   3  16       27.02       21.34      5.63 o
   5   3  16        0.94       -1.90      7.11 o
   6   3  16      218.44      225.17     12.88 o
   7   3  16       35.08       56.11      8.77 o
   8   3  16      176.05      158.20     14.53 o
   9   3  16       11.54       12.32     12.10 o
  10   3  16        0.67       16.57     10.17 o
  11   3  16       61.78       65.10     13.13 o
  12   3  16       13.91       11.04     12.72 o
  13   3  16       27.94       25.81     14.60 o
  14   3  16       20.36       10.54     12.00 o
  15   3  16       78.22       50.10     16.28 o
  16   3  16       86.47       57.22     19.90 o
   0   4  16      429.92      497.21     21.48 o
   1   4  16        0.67       -0.38      5.00 o
   2   4  16      119.81      129.19      9.16 o
   3   4  16       71.17       77.20      8.57 o
   4   4  16       44.66       55.78      7.06 o
   5   4  16      186.86      163.23     11.43 o
   6   4  16       28.36       32.70      8.03 o
   7   4  16        6.28        2.92      9.26 o
   8   4  16      121.97      130.92     14.01 o
   9   4  16        0.30       30.20     13.82 o
  10   4  16      160.15      143.15     15.24 o
  11   4  16       15.54        7.95     10.94 o
  12   4  16        7.93       -2.12     10.52 o
  13   4  16        0.67       -1.64     14.74 o
  14   4  16        5.80        6.64     11.59 o
  15   4  16       19.45       24.16     13.08 o
  16   4  16       66.93       77.84     16.16 o
   1   5  16       22.27       18.45      8.73 o
   2   5  16        0.00       -9.17      6.11 o
   3   5  16        0.04       -9.63      6.42 o
   4   5  16        5.70        6.50      6.80 o
   5   5  16        0.00       -6.80      6.89 o
   6   5  16       21.00       20.80     12.04 o
   7   5  16        1.05       -8.85      9.13 o
   8   5  16       22.10       10.74     10.14 o
   9   5  16       22.88       12.93     10.73 o
  10   5  16        3.22        1.15     10.50 o
  11   5  16       14.94       14.85     10.81 o
  12   5  16        0.00        0.00     11.02 o
  13   5  16        0.60        8.64     11.53 o
  14   5  16        4.89        3.46     11.67 o
  15   5  16       11.72       15.77     12.59 o
   0   6  16      153.86      145.21     15.56 o
   1   6  16        6.28       -2.27      7.06 o
   2   6  16      279.70      279.15     13.40 o
   3   6  16       31.97       27.43      8.02 o
   4   6  16        1.20       -9.63      6.87 o
   5   6  16        7.88        3.43      8.68 o
   6   6  16       26.14       26.97      9.77 o
   7   6  16      174.32      166.38     15.67 o
   8   6  16      215.30      174.01     23.53 o
   9   6  16       38.19       25.37     11.80 o
  10   6  16       79.39       82.34     27.95 o
  11   6  16        5.34       27.20     12.46 o
  12   6  16       29.70       21.83     12.22 o
  13   6  16       41.23       37.06     13.47 o
  14   6  16        0.19       -4.21     11.99 o
   1   7  16      307.94      318.13     15.09 o
   2   7  16        5.17        2.76      8.19 o
   3   7  16       60.76       64.70     10.02 o
   4   7  16      106.29      111.62     12.34 o
   5   7  16        4.92        9.24      9.77 o
   6   7  16      191.31      210.10     25.47 o
   7   7  16        1.32       -1.41     10.02 o
   8   7  16       92.02       85.12     12.15 o
   9   7  16       16.92       22.14     11.51 o
  10   7  16       91.10       87.28     14.85 o
  11   7  16        1.22      -10.01     10.95 o
  12   7  16       16.17       30.29     12.16 o
  13   7  16        0.09       17.63     15.57 o
   0   8  16       14.84       26.28     13.26 o
   1   8  16        0.78       -4.40      9.72 o
   2   8  16       12.99       38.94      9.95 o
   3   8  16       11.80       25.50     13.00 o
   4   8  16       47.90       55.64     11.37 o
   5   8  16       40.20       66.76     11.81 o
   6   8  16       15.90       45.92     13.19 o
   7   8  16       43.81       51.86     11.89 o
   8   8  16        7.91       22.28     10.96 o
   9   8  16        8.95        7.30     12.53 o
  10   8  16        2.88       -6.08     12.64 o
  11   8  16        0.99       -8.16     11.88 o
   1   9  16       15.55        9.25      9.46 o
   2   9  16       16.78       25.58     10.89 o
   3   9  16        0.02      -16.48     11.57 o
   4   9  16        1.58       -4.26     10.09 o
   5   9  16        1.66       19.72     12.12 o
   6   9  16       71.59       94.06     15.71 o
   7   9  16       51.69       46.32     14.03 o
   8   9  16       19.83       29.44     13.58 o
   9   9  16       30.41       13.90     21.54 o
   0  10  16      163.76      174.61     19.43 o
   1  10  16        5.97       11.19     10.59 o
   2  10  16       28.07       47.30     13.50 o
   3  10  16      180.67      226.66     19.37 o
   4  10  16        7.73       27.72     13.66 o
   5  10  16        0.91        3.94     13.30 o
   6  10  16       34.24       26.50     14.26 o
   1   1  17      589.92      587.89     15.82 o
   2   1  17      178.55      204.30     14.62 o
   3   1  17      182.91      187.80     12.06 o
   4   1  17      201.84      180.43     14.13 o
   5   1  17        9.85        8.71      9.75 o
   6   1  17     1147.79     1167.24     46.69 o
   7   1  17      700.81      649.55     30.12 o
   8   1  17      317.78      280.76     27.82 o
   9   1  17       57.18       49.67     13.61 o
  10   1  17        1.79        1.57     10.42 o
  11   1  17       26.52       21.71     11.95 o
  12   1  17       17.91       31.65     12.46 o
  13   1  17      189.23      186.07     22.79 o
  14   1  17        6.59       -8.62     12.15 o
  15   1  17       15.73       -8.52     12.16 o
  16   1  17      113.46      132.64     18.21 o
   0   2  17        7.09       19.14      8.60 o
   1   2  17       74.94       69.98      6.38 o
   2   2  17       46.28       55.35      7.13 o
   3   2  17        6.39       15.26      8.34 o
   4   2  17      344.03      333.30     15.78 o
   5   2  17       30.69       36.35      9.13 o
   6   2  17      404.51      401.38     17.33 o
   7   2  17        4.36       -0.93      7.98 o
   8   2  17        0.48        6.06     10.05 o
   9   2  17       61.35       48.73     11.73 o
  10   2  17        1.56       -0.51     12.17 o
  11   2  17       39.35       24.52     13.10 o
  12   2  17        0.00       -6.74     10.98 o
  13   2  17       57.05       76.21     31.45 o
  14   2  17       26.17       35.30     16.83 o
  15   2  17       15.89       13.59     13.23 o
  16   2  17       34.86       26.66     15.66 o
   1   3  17       43.74       44.38      6.48 o
   2   3  17      281.79      291.78     13.46 o
   3   3  17        6.06       20.34      8.09 o
   4   3  17      104.95      102.72     11.25 o
   5   3  17      383.80      400.07     17.02 o
   6   3  17        9.21        6.03      7.74 o
   7   3  17       31.40       34.10     10.81 o
   8   3  17        1.94        4.71      9.70 o
   9   3  17      143.50      130.28     14.54 o
  10   3  17        2.83        6.88     10.76 o
  11   3  17       58.86       45.79     12.07 o
  12   3  17       26.55       40.09     12.56 o
  13   3  17       57.29       47.10     13.15 o
  14   3  17        8.64        0.26     12.16 o
  15   3  17        6.78       -7.16     12.46 o
   0   4  17      169.02      176.84     11.97 o
   1   4  17       20.05        9.59      6.70 o
   2   4  17       28.76       29.13      7.18 o
   3   4  17       24.84        8.40      8.04 o
   4   4  17       53.98       58.91      9.43 o
   5   4  17      260.09      282.13     14.57 o
   6   4  17        0.29        6.70     13.82 o
   7   4  17      474.44      410.44     21.60 o
   8   4  17       44.16       43.03     12.03 o
   9   4  17        0.24        2.69     10.45 o
  10   4  17       82.82       73.77     13.36 o
  11   4  17       33.43       31.65     13.15 o
  12   4  17        0.83       -4.43     10.91 o
  13   4  17       80.61       74.68     14.37 o
  14   4  17        5.90        6.65     12.27 o
  15   4  17       34.70       60.18     13.99 o
   1   5  17        0.01       -5.26      6.64 o
   2   5  17       25.38       17.92      7.22 o
   3   5  17       67.51       76.39     12.62 o
   4   5  17       14.06        9.18      7.54 o
   5   5  17       19.21       13.76      9.81 o
   6   5  17        0.40        8.83     10.04 o
   7   5  17       82.52       77.49     13.21 o
   8   5  17        2.99       -4.21     11.79 o
   9   5  17      164.58      168.85     19.97 o
  10   5  17        2.26       -7.38     11.02 o
  11   5  17       15.74       -6.77     11.16 o
  12   5  17        8.92       15.51     12.28 o
  13   5  17       36.02       23.62     12.75 o
  14   5  17       22.39       31.50     13.67 o
   0   6  17        0.69      -15.00     10.47 o
   1   6  17       40.73       41.91      8.80 o
   2   6  17        1.28       -7.84      7.21 o
   3   6  17       33.64       17.24      9.02 o
   4   6  17       45.69       57.41     13.58 o
   5   6  17       68.58       64.51     10.78 o
   6   6  17       14.41       15.83      9.67 o
   7   6  17        3.23        4.10     13.07 o
   8   6  17      139.94      105.50     14.84 o
   9   6  17        0.00       -2.46     11.05 o
  10   6  17        0.00       -1.38     11.00 o
  11   6  17        0.55      -13.08     12.35 o
  12   6  17       56.72       31.04     14.37 o
  13   6  17        2.51        6.70     12.13 o
   1   7  17       12.98       12.36      8.50 o
   2   7  17      118.30      141.16     13.29 o
   3   7  17       50.77       67.51     13.43 o
   4   7  17       23.40       22.40     13.35 o
   5   7  17       24.44       22.67     11.69 o
   6   7  17       19.22        8.07      9.94 o
   7   7  17        5.43       13.43     10.32 o
   8   7  17      104.37      102.13     13.48 o
   9   7  17      193.52      204.25     18.30 o
  10   7  17        0.03       18.02     12.40 o
  11   7  17       87.58       73.85     14.90 o
  12   7  17        1.04       -4.34     15.68 o
   0   8  17        4.44       -5.96     12.19 o
   1   8  17        7.70        7.26     12.28 o
   2   8  17      130.76      144.97     15.81 o
   3   8  17        0.20       -1.38     11.74 o
   4   8  17       56.80       72.11     11.86 o
   5   8  17       45.56       45.98     11.55 o
   6   8  17       29.78       49.09     11.94 o
   7   8  17        2.92       -1.34     11.63 o
   8   8  17        4.93       12.93     13.05 o
   9   8  17       10.39       -4.03     12.93 o
  10   8  17       21.26       30.83     14.27 o
   1   9  17       68.29       65.62     14.04 o
   2   9  17        3.77       11.11     12.23 o
   3   9  17        6.34        8.70     12.29 o
   4   9  17       16.72       28.93     11.32 o
   5   9  17       68.87       83.95     13.19 o
   6   9  17        0.02       21.57     13.65 o
   7   9  17       43.38       95.32     16.33 o
   0  10  17       41.36       31.07     28.52 o
   1  10  17        2.09       -5.55     12.28 o
   2  10  17        1.24        3.13     12.52 o
   3  10  17       47.12       57.63     14.89 o
   0   0  18      182.64      198.76     21.71 o
   1   0  18      196.95      215.99     14.39 o
   2   0  18       11.45        6.86     11.41 o
   3   0  18      117.19      160.09     18.24 o
   4   0  18      321.13      310.78     36.18 o
   5   0  18       63.52       96.10     17.45 o
   6   0  18      233.02      255.28     21.99 o
   7   0  18       87.93      132.89     20.84 o
   8   0  18       68.37       95.94     19.45 o
   9   0  18        2.30        2.34     14.45 o
  10   0  18       24.99       29.45     17.15 o
  11   0  18        4.28       -4.56     25.11 o
  12   0  18        1.92      -23.67     15.78 o
  13   0  18        5.96        6.84     24.69 o
  14   0  18       19.01       19.39     19.27 o
  15   0  18        0.55       -6.89     20.00 o
   1   1  18       21.29       36.02      7.77 o
   2   1  18      249.25      223.32     12.97 o
   3   1  18      510.14      550.93     21.22 o
   4   1  18       18.99       35.80      9.11 o
   5   1  18      703.20      775.33     33.36 o
   6   1  18      594.27      594.72     33.97 o
   7   1  18      173.05      185.66     21.44 o
   8   1  18        7.62       17.22     10.71 o
   9   1  18        6.26        4.22     10.57 o
  10   1  18       19.83       13.09     11.52 o
  11   1  18       91.07       96.09     14.98 o
  12   1  18       51.72       40.02     13.56 o
  13   1  18        6.62       21.06     12.85 o
  14   1  18       32.33       28.81     13.66 o
  15   1  18        2.84       15.43     14.08 o
   0   2  18       23.98       29.36     11.43 o
   1   2  18      797.90      829.92     18.31 o
   2   2  18       88.38      106.94      9.57 o
   3   2  18      452.65      436.38     17.84 o
   4   2  18        0.05       -0.07      8.17 o
   5   2  18      195.21      215.84     13.76 o
   6   2  18       34.26       57.98     10.18 o
   7   2  18      357.95      358.42     30.41 o
   8   2  18       46.69       44.57     11.50 o
   9   2  18       18.52       17.77     10.63 o
  10   2  18        0.34       15.39     10.93 o
  11   2  18        5.80        8.95     13.63 o
  12   2  18        1.67        7.21     11.94 o
  13   2  18       73.32       64.18     14.90 o
  14   2  18        0.00        0.97     12.07 o
  15   2  18      152.62      113.48     18.27 o
   1   3  18       20.93       19.10      6.32 o
   2   3  18        5.47       12.65      8.41 o
   3   3  18        2.02        7.37      7.94 o
   4   3  18        0.09        0.97      8.10 o
   5   3  18        3.51        6.43      8.98 o
   6   3  18        4.19        8.35      9.98 o
   7   3  18        0.81       -3.02     10.00 o
   8   3  18        3.11        3.97     10.00 o
   9   3  18        2.94        0.21     10.69 o
  10   3  18        3.34        8.46     10.80 o
  11   3  18        2.20      -12.83     10.18 o
  12   3  18        1.54       29.19     12.07 o
  13   3  18       10.72        1.45     10.96 o
  14   3  18        0.00       -3.04     10.95 o
   0   4  18        5.20       -4.86     10.69 o
   1   4  18       12.49       15.90      6.97 o
   2   4  18       35.72       33.70      9.16 o
   3   4  18        0.32       -1.44      7.11 o
   4   4  18        8.51        6.95      8.39 o
   5   4  18       47.76       52.48      9.69 o
   6   4  18        6.59       16.40     10.34 o
   7   4  18       60.87       63.10     12.45 o
   8   4  18        5.22       -9.84     10.10 o
   9   4  18      100.85      108.41     17.41 o
  10   4  18       13.20       12.96     10.86 o
  11   4  18        0.81        2.62     11.48 o
  12   4  18       14.23        9.39     11.81 o
  13   4  18        4.97       -3.11     11.96 o
  14   4  18        3.50       31.20     13.65 o
   1   5  18        5.85       -0.78      8.41 o
   2   5  18        3.96       -3.12      8.18 o
   3   5  18      119.16      105.12     10.16 o
   4   5  18        1.15        1.08      7.50 o
   5   5  18       28.43       23.70      9.94 o
   6   5  18      279.67      217.16     17.15 o
   7   5  18       34.73       30.28     11.67 o
   8   5  18      201.89      188.40     16.94 o
   9   5  18       46.46       39.01     12.66 o
  10   5  18       72.35       66.30     16.10 o
  11   5  18        0.22       -5.02     10.93 o
  12   5  18       45.28       42.20     13.47 o
  13   5  18       33.20       41.94     20.09 o
   0   6  18        6.03       -3.16     11.06 o
   1   6  18        2.23      -11.18      7.45 o
   2   6  18        1.34        3.80      8.95 o
   3   6  18       50.78       53.53      9.44 o
   4   6  18       28.51       30.82     10.39 o
   5   6  18      142.70      141.03     13.58 o
   6   6  18       81.40       80.14     11.95 o
   7   6  18        6.60       -4.01     10.45 o
   8   6  18       48.52       59.59     14.19 o
   9   6  18        1.36       -4.45     14.31 o
  10   6  18        0.05       23.53     29.09 o
  11   6  18       15.39       14.12     12.58 o
  12   6  18        5.12       10.86     12.82 o
   1   7  18       49.90       61.48     11.51 o
   2   7  18        8.85       21.06     11.86 o
   3   7  18        6.31       24.93     12.47 o
   4   7  18       19.22       22.18     10.51 o
   5   7  18        2.43        5.49     10.20 o
   6   7  18       60.71       67.24     14.94 o
   7   7  18       43.61       36.23     11.69 o
   8   7  18       66.14       67.76     14.04 o
   9   7  18        2.59        1.44     10.99 o
  10   7  18        0.65       27.10     13.34 o
   0   8  18      819.21      850.98     43.18 o
   1   8  18       76.96       81.51     14.73 o
   2   8  18        0.55       -3.54     11.94 o
   3   8  18      106.76      108.43     13.17 o
   4   8  18       54.59       63.47     12.28 o
   5   8  18      222.00      229.88     16.76 o
   6   8  18       42.42       47.52     12.26 o
   7   8  18        6.43       18.01     11.46 o
   8   8  18       26.45       20.89     15.47 o
   1   9  18       24.73       14.84     12.68 o
   2   9  18       39.49       26.78     13.38 o
   3   9  18       28.57       19.43     11.33 o
   4   9  18       13.58       23.20     11.62 o
   5   9  18        2.00       14.20     14.00 o
   1   1  19       85.43      123.14     14.23 o
   2   1  19      236.67      280.49     15.58 o
   3   1  19      496.22      524.09     19.52 o
   4   1  19       78.06       77.23     10.79 o
   5   1  19       65.51       81.82     11.11 o
   6   1  19      140.54      166.64     15.26 o
   7   1  19        0.18       -1.07     11.98 o
   8   1  19        0.22       -1.81     10.11 o
   9   1  19       17.37        4.08      9.37 o
  10   1  19        0.11       -3.85     11.18 o
  11   1  19       22.81       21.69     12.78 o
  12   1  19       11.14       13.93     12.90 o
  13   1  19       31.23       27.00     14.03 o
  14   1  19      375.01      401.31     26.68 o
   0   2  19     1852.07     1993.98     55.17 o
   1   2  19      441.64      466.08     29.76 o
   2   2  19        2.61        7.94      9.77 o
   3   2  19      194.05      217.25     12.44 o
   4   2  19       98.41      106.90     11.53 o
   5   2  19      115.94      111.85     11.87 o
   6   2  19       67.84       60.77     13.42 o
   7   2  19        0.01       -5.11     10.03 o
   8   2  19       27.74       13.30     11.86 o
   9   2  19        4.91       15.64     11.15 o
  10   2  19        2.70       -2.69     10.64 o
  11   2  19      119.18      178.35     21.19 o
  12   2  19       12.07       13.51     11.07 o
  13   2  19        0.04        7.44     12.62 o
   1   3  19       46.29       37.53      9.45 o
   2   3  19       19.92       12.36      8.08 o
   3   3  19      129.14      139.80     12.12 o
   4   3  19      159.63      159.18     12.94 o
   5   3  19       18.80       38.87      9.46 o
   6   3  19       43.09       44.02     12.07 o
   7   3  19        2.68        3.85     10.38 o
   8   3  19        0.86       -9.75     10.30 o
   9   3  19       44.98       30.23     11.41 o
  10   3  19       14.38        6.19     11.33 o
  11   3  19        9.03      -12.95     10.99 o
  12   3  19       12.97        3.03     11.85 o
  13   3  19        0.24       -7.99     10.88 o
   0   4  19       75.54       78.91     13.27 o
   1   4  19       89.68       74.78     10.53 o
   2   4  19        2.96       -6.05      8.17 o
   3   4  19       25.32       12.44      8.23 o
   4   4  19       25.69       27.59      8.54 o
   5   4  19       90.51      100.96     13.88 o
   6   4  19       66.88       65.38     14.50 o
   7   4  19       24.47       32.01     14.29 o
   8   4  19        1.74       -0.43     11.00 o
   9   4  19       37.19       22.99     12.29 o
  10   4  19        0.20      -10.45     10.63 o
  11   4  19        2.45       10.31     12.06 o
  12   4  19        2.65        4.27     11.88 o
   1   5  19        0.01      -12.51      8.34 o
   2   5  19       71.58       48.83     10.21 o
   3   5  19        1.37       -3.24      7.83 o
   4   5  19        0.29       -6.47      8.72 o
   5   5  19       56.93       55.04     11.08 o
   6   5  19       85.31       98.16     15.84 o
   7   5  19       12.36       42.91     12.69 o
   8   5  19        3.28       -3.85     11.43 o
   9   5  19       12.41       22.61     12.46 o
  10   5  19        4.11        2.05     12.03 o
  11   5  19        4.15        2.91     12.64 o
   0   6  19       55.07       60.90     18.54 o
   1   6  19        1.28        5.53      9.35 o
   2   6  19       43.09       33.89     11.34 o
   3   6  19       44.55       53.39     10.93 o
   4   6  19        0.06      -12.15      9.48 o
   5   6  19       62.53       63.68     11.88 o
   6   6  19        2.92       -3.34      9.88 o
   7   6  19        0.90       -0.90     12.98 o
   8   6  19        3.25        1.62     11.41 o
   9   6  19        0.50       -1.38     11.55 o
  10   6  19        3.85       31.54     13.31 o
   1   7  19       41.55       15.76     15.08 o
   2   7  19       51.40       49.73     14.62 o
   3   7  19       60.06       74.14     12.25 o
   4   7  19       57.27       72.31     12.33 o
   5   7  19        0.18       -5.68      9.97 o
   6   7  19        0.63       -5.87     10.20 o
   7   7  19       55.78       58.03     12.77 o
   8   7  19       22.08       22.15     11.60 o
   0   8  19       51.30       47.67     28.94 o
   1   8  19        2.43        6.39     15.15 o
   2   8  19       10.73       29.55     13.06 o
   3   8  19        2.22        6.63     10.73 o
   4   8  19        2.03       -5.64     10.47 o
   5   8  19        4.77        8.08     11.04 o
   6   8  19       21.15       29.96     11.67 o
   0   0  20        5.50        8.94     21.28 o
   1   0  20      244.57      218.76     34.47 o
   2   0  20      520.92      552.87     50.65 o
   3   0  20      828.38      853.01     38.12 o
   4   0  20     1048.99     1078.86     43.33 o
   5   0  20       86.80      100.55     15.71 o
   6   0  20       51.06       53.47     13.92 o
   7   0  20      185.30      130.78     17.33 o
   8   0  20        0.38        4.20     12.42 o
   9   0  20       78.35       63.35     19.88 o
  10   0  20        1.97       34.18     17.03 o
  11   0  20       47.90       31.98     24.90 o
  12   0  20       96.22      100.63     24.33 o
   1   1  20        0.00       18.04      9.79 o
   2   1  20       91.80      123.09     14.92 o
   3   1  20      327.76      355.52     15.65 o
   4   1  20        6.90       12.70      9.40 o
   5   1  20       96.00       96.05     13.18 o
   6   1  20        5.24       13.30      9.28 o
   7   1  20       24.95       23.49     11.27 o
   8   1  20        4.55       13.97      9.85 o
   9   1  20       10.94        5.33      9.84 o
  10   1  20        1.20       -5.49     10.07 o
  11   1  20        0.20      -17.21     11.47 o
  12   1  20       26.50       46.41     14.17 o
   0   2  20      362.01      338.20     28.43 o
   1   2  20      116.93      129.58     14.81 o
   2   2  20        3.58       15.05      8.44 o
   3   2  20       43.71       49.78     10.21 o
   4   2  20       11.87       15.60      8.56 o
   5   2  20       34.87       34.42     10.05 o
   6   2  20       26.71       40.69     15.36 o
   7   2  20       12.84       11.34     10.61 o
   8   2  20       82.80       65.14     13.21 o
   9   2  20        1.12       42.69     49.73 o
  10   2  20        1.87       -0.68     11.32 o
  11   2  20        1.19       -7.70     10.29 o
  12   2  20        1.16       -8.06     11.01 o
   1   3  20       24.15       26.56     11.42 o
   2   3  20        9.41        3.94      8.24 o
   3   3  20        8.23        2.90      8.22 o
   4   3  20      315.46      334.61     17.21 o
   5   3  20       10.37       32.14     12.90 o
   6   3  20        0.42       -2.63     10.38 o
   7   3  20       90.43       96.90     14.21 o
   8   3  20        3.66        4.40     12.64 o
   9   3  20        1.05       -9.54     10.90 o
  10   3  20        0.69       -3.20     11.12 o
  11   3  20        2.82       -2.86     12.35 o
  12   3  20        2.00      -10.02     11.66 o
   0   4  20      212.89      197.76     23.75 o
   1   4  20       79.72       70.23     13.12 o
   2   4  20        2.83        4.90      8.26 o
   3   4  20        0.88        3.84      8.35 o
   4   4  20      120.44      114.44     13.32 o
   5   4  20        8.10       -0.87     10.29 o
   6   4  20       17.51       18.09     11.30 o
   7   4  20       11.17      -15.46     14.56 o
   8   4  20       79.71       59.83     13.37 o
   9   4  20        1.65        3.93     11.48 o
  10   4  20        5.24        0.73     11.98 o
  11   4  20        4.38        8.90     12.48 o
   1   5  20        0.13       -0.46     11.22 o
   2   5  20        6.83       -7.52      9.22 o
   3   5  20        2.60        9.13      9.67 o
   4   5  20       41.98       49.48     11.20 o
   5   5  20        4.43        9.42      9.85 o
   6   5  20        0.77        9.17     10.42 o
   7   5  20        7.36        3.43     14.68 o
   8   5  20        0.03       10.03     12.31 o
   9   5  20       12.79       24.65     15.14 o
  10   5  20        7.35        7.76     12.34 o
   0   6  20       27.98        3.66     33.84 o
   1   6  20        1.57        9.95     15.54 o
   2   6  20       58.09       44.96     15.99 o
   3   6  20       11.79       28.36     10.33 o
   4   6  20       95.08       94.93     12.85 o
   5   6  20       17.04       30.62     11.33 o
   6   6  20       12.22       16.82     10.57 o
   7   6  20       62.88       72.33     13.00 o
   8   6  20        7.62       24.04     11.97 o
   1   7  20        0.01        1.02     14.87 o
   2   7  20       53.69       45.58     16.30 o
   3   7  20      106.32      111.30     13.59 o
   4   7  20        6.43        9.75     10.49 o
   5   7  20       39.17       40.78     11.83 o
   6   7  20       27.56       31.08     12.12 o
   0   8  20       37.49       65.54     31.07 o
   1   8  20        0.26       -9.07     19.37 o
   1   1  21        8.86       26.30     10.81 o
   2   1  21      448.36      434.57     23.02 o
   3   1  21      418.67      399.17     22.11 o
   4   1  21       12.17       17.07      9.99 o
   5   1  21      287.83      307.39     15.47 o
   6   1  21        3.16        5.28      9.24 o
   7   1  21        2.76        4.76      9.14 o
   8   1  21       89.66       81.85     12.44 o
   9   1  21       41.26       52.20     12.20 o
  10   1  21        1.87       12.13     11.35 o
  11   1  21        8.56        5.82     11.80 o
   0   2  21      447.72      540.66     36.40 o
   1   2  21       70.63       70.50     12.21 o
   2   2  21       35.29       45.11     11.11 o
   3   2  21       18.85       11.92     10.99 o
   4   2  21        0.90       11.90      9.79 o
   5   2  21        4.50       19.61     11.21 o
   6   2  21        9.05       -4.00     10.48 o
   7   2  21        2.03        9.59     10.73 o
   8   2  21        6.26       13.07     14.17 o
   9   2  21        0.58       -3.97     11.16 o
  10   2  21       18.97       -0.44     10.54 o
   1   3  21       11.91        4.63     11.27 o
   2   3  21        7.10       -1.99      9.84 o
   3   3  21       29.90       33.28     10.91 o
   4   3  21       53.38       66.85     13.23 o
   5   3  21       32.98       37.61     12.20 o
   6   3  21       86.95      107.70     14.88 o
   7   3  21        0.84      -15.84     10.68 o
   8   3  21       22.31       35.92     12.72 o
   9   3  21       20.98        9.81     11.64 o
  10   3  21        1.71        0.86     13.27 o
   0   4  21       10.11        2.24     15.14 o
   1   4  21       12.23       15.24     11.73 o
   2   4  21       90.11       83.88     12.22 o
   3   4  21       37.28       24.65     12.25 o
   4   4  21       49.87       45.52     11.35 o
   5   4  21       12.10        5.89     10.28 o
   6   4  21       30.77       40.21     12.49 o
   7   4  21        8.59        7.40     13.51 o
   8   4  21       26.95       16.58     15.91 o
   9   4  21       28.11       28.78     13.28 o
   1   5  21        5.21        2.53     11.92 o
   2   5  21        1.32        4.27     11.07 o
   3   5  21       35.99       58.15     13.40 o
   4   5  21       10.53       14.63     10.65 o
   5   5  21       34.16       33.62     11.03 o
   6   5  21        1.70        4.66     19.32 o
   7   5  21       17.49       20.10     14.60 o
   8   5  21        1.30      -15.46     11.35 o
   0   6  21       20.80       -1.70     22.98 o
   1   6  21       25.53       27.99     23.60 o
   2   6  21       23.59       31.69     13.06 o
   3   6  21       10.53       11.52     12.28 o
   4   6  21        7.46       17.13     12.83 o
   5   6  21        0.10        4.21     11.01 o
   6   6  21        0.53       15.89     11.48 o
   1   7  21        0.63        5.03     19.67 o
   0   0  22      140.23      103.00     29.37 o
   1   0  22      218.35      256.09     48.73 o
   2   0  22      105.44       91.88     30.43 o
   3   0  22       14.51       44.55     18.85 o
   4   0  22      170.97      165.12     24.37 o
   5   0  22        1.47       10.31     31.71 o
   6   0  22       17.45       41.46     19.45 o
   7   0  22        0.00       -2.79     16.91 o
   8   0  22       14.79       27.95     16.49 o
   9   0  22       39.31       59.42     16.06 o
   1   1  22       66.14       81.15     16.29 o
   2   1  22      503.69      499.04     25.13 o
   3   1  22        1.15       13.52     15.94 o
   4   1  22       11.27       23.80     12.51 o
   5   1  22       21.11       23.76     14.82 o
   6   1  22        8.27       18.51     12.11 o
   7   1  22      125.17      141.71     13.14 o
   8   1  22        2.29        5.39      9.86 o
   9   1  22        1.89       -3.03     10.97 o
   0   2  22       10.11       13.59     25.32 o
   1   2  22        3.52        3.08     13.52 o
   2   2  22      162.04      115.43     13.50 o
   3   2  22      169.86      183.10     15.88 o
   4   2  22       53.39       56.99     15.76 o
   5   2  22        0.26       -6.28     13.11 o
   6   2  22       78.44       84.17     16.22 o
   7   2  22        5.92       17.91     12.26 o
   8   2  22        0.05       19.58     12.22 o
   1   3  22        0.66        1.46     10.08 o
   2   3  22        6.94       33.64     11.66 o
   3   3  22        1.91       11.34     13.50 o
   4   3  22       68.24       82.54     14.67 o
   5   3  22        0.22        6.36     13.62 o
   6   3  22        1.43        4.65     12.78 o
   7   3  22        0.14        3.39     11.68 o
   8   3  22        0.71       -5.34     13.70 o
   0   4  22       16.14       -1.72     16.70 o
   1   4  22        0.50        8.07     13.52 o
   2   4  22       17.43        4.19     11.65 o
   3   4  22        2.93       -9.74     11.56 o
   4   4  22       17.04       10.58     12.22 o
   5   4  22       27.70       24.63     13.01 o
   6   4  22        5.76       14.80     12.41 o
   1   5  22        0.06      -17.43     13.84 o
   2   5  22       84.23       72.05     14.27 o
   3   5  22       17.34        4.10     12.24 o
   4   5  22        4.48       -0.88     12.07 o
   5   5  22       26.85       31.49     13.50 o
   1   1  23       36.72       15.03     10.97 o
   2   1  23       15.94       30.21     11.42 o
   3   1  23        0.08        6.77     17.36 o
   4   1  23        5.77       11.32     14.73 o
   5   1  23       39.77       35.66     15.97 o
   6   1  23       44.12       43.16     14.34 o
   0   2  23       75.21      108.60     17.85 o
   1   2  23        0.11        2.33     12.01 o
   2   2  23       17.68       12.08     12.82 o
   3   2  23      132.62      134.56     16.68 o
   4   2  23      133.52      184.57     21.26 o
   5   2  23       13.73       26.57     14.94 o
   6   2  23        0.60       18.06     14.66 o
   1   3  23       51.78       73.43     14.02 o
   2   3  23       10.26       -7.73     11.86 o
   3   3  23       15.07       23.54     12.93 o
   4   3  23        0.80       27.04     14.50 o
   0   4  23        2.74        7.24     26.81 o
   1   4  23        3.65       11.37     12.61 o
   2   4  23        5.55        5.94     12.36 o
   0   0  24      302.00      268.53     31.28 o
   1   0  24       99.39       98.57     15.81 o
 
